# Supplementary material for: Eye Size Affects Cuteness in Different Facial Expressions and Ages
Source: Front Psychol. 2022 Jan 11;12:674456. doi: 10.3389/fpsyg.2021.674456 (PMC8786738; doi:10.3389/fpsyg.2021.674456)
Supplement: Supplementary file 1 [file Table_1.XLSX]

## Sheet: explanatory section
‘Raw data of adult group in EXP.1’ shows the probability that 24 participants chose the stimulus in the pair comparison multiple times. Each probability value corresponds to two photos. That is, the values show the probability of the photo matching the photo in the corresponding column when two photos were compared. Table 1 shows an example of the results of participant No. 1, who compared nine p…
					Table 1								Table 2
	model 1 *											photo	facial expression	eye size
sub 1	p1	p2	p3	p4	p5	p6	p7	p8	p9			p1	negative	small
	0.5	0.1	0.2	0.4	0.5	0.1	0.4	0	0.4	p 1		p2	negative	medium
	0.9	0.5	0.2	0.5	0.5	0.1	0.7	0.5	0.6	p 2		p3	negative	large
	0.8	0.8	0.5	1	0.7	0.2	0.9	0.7	0.3	p 3		p4	neutral	small
	0.6	0.5	0	0.5	0.3	0.2	0.6	0.2	0.1	p 4		p5	neutral	medium
	0.5	0.5	0.3	0.7	0.5	0.1	0.6	0.6	0.2	p 5		p6	neutral	large
	0.9	0.9	0.8	0.8	0.9	0.5	0.9	0.9	0.6	p 6		p7	positive	small
	0.6	0.3	0.1	0.4	0.4	0.1	0.5	0.5	0.2	p 7		p8	positive	medium
	1	0.5	0.3	0.8	0.4	0.1	0.5	0.5	0.1	p 8		p9	positive	large
	0.6	0.4	0.7	0.9	0.8	0.4	0.8	0.9	0.5	p 9
* Models 1-5 of the adult and infant groups in experiment 1 represent different models, corresponding to the adult or infant model in Table 1 of the article, respectively.
Convert data-adult group-Exp1'shows the transformation of raw data. Here, converted data represents the results converting the raw probability value into a Z score and then summing the entire column. At the same time, the minimum value and its absolute value are considered in the evaluation of the results of each participant. The Z score represents each line of the “converted result” added to the…
We used the same method used in the adult group to collate the data of the infant group.
The raw data of experiment 2 included five evaluations of each photo by all participants. Then it is the same as that in experiment 1, with no difference among the five models. Finally, the analysis data from experiment 2” are used for analysis.

## Sheet: rawdata of adult group in Exp.1
Raw data of adult group in experiment 1
	model 1										model 2										model 3										model 4										model 5
sub 1	p1	p2	p3	p4	p5	p6	p7	p8	p9		p1	p2	p3	p4	p5	p6	p7	p8	p9		p1	p2	p3	p4	p5	p6	p7	p8	p9		p1	p2	p3	p4	p5	p6	p7	p8	p9		p1	p2	p3	p4	p5	p6	p7	p8	p9
	0.5	0.1	0.2	0.4	0.5	0.1	0.4	0	0.4	p 1	0.5	0.6	0.1	0.2	0.3	0.2	0.3	0.1	0.2	p 1	0.5	0.2	0.3	0.2	0.2	0	0.1	0.4	0	p 1	0.5	0.3	0.1	0.7	0.5	0.2	0.7	0.5	0.1	p 1	0.5	0.3	0.2	0.5	0.5	0.4	0.4	0.5	0.3
	0.9	0.5	0.2	0.5	0.5	0.1	0.7	0.5	0.6	p 2	0.4	0.5	0.4	0.2	0.1	0.2	0.5	0.3	0.5	p 2	0.8	0.5	0.4	0.4	0.2	0	0	0.4	0.1	p 2	0.7	0.5	0.2	0.8	0.7	0.2	0.6	0.7	0.3	p 2	0.7	0.5	0.3	0.5	0.7	0.1	0.8	0.6	0.3
	0.8	0.8	0.5	1	0.7	0.2	0.9	0.7	0.3	p 3	0.9	0.6	0.5	0.4	0.4	0.4	0.6	0.5	0.4	p 3	0.7	0.6	0.5	0.6	0.4	0.2	0.4	0.2	0	p 3	0.9	0.8	0.5	0.8	0.6	0.4	1	0.6	0.3	p 3	0.8	0.7	0.5	0.7	1	0.8	1	0.5	0.6
	0.6	0.5	0	0.5	0.3	0.2	0.6	0.2	0.1	p 4	0.8	0.8	0.6	0.5	0.3	0	0.5	0.3	0.5	p 4	0.8	0.6	0.4	0.5	0.3	0.1	0.3	0.3	0.2	p 4	0.3	0.2	0.2	0.5	0.2	0	0.4	0.4	0.1	p 4	0.5	0.5	0.3	0.5	0.4	0.1	0.7	0.3	0.2
	0.5	0.5	0.3	0.7	0.5	0.1	0.6	0.6	0.2	p 5	0.7	0.9	0.6	0.7	0.5	0.2	0.6	0.6	0.4	p 5	0.8	0.8	0.6	0.7	0.5	0.1	0.6	0.3	0.1	p 5	0.5	0.3	0.4	0.8	0.5	0.1	0.8	0.6	0.2	p 5	0.5	0.3	0	0.6	0.5	0.1	0.6	0.3	0.5
	0.9	0.9	0.8	0.8	0.9	0.5	0.9	0.9	0.6	p 6	0.8	0.8	0.6	1	0.8	0.5	0.7	0.9	0.3	p 6	1	1	0.8	0.9	0.9	0.5	0.8	0.4	0.2	p 6	0.8	0.8	0.6	1	0.9	0.5	0.9	0.9	0.8	p 6	0.6	0.9	0.2	0.9	0.9	0.5	0.6	0.5	0.4
	0.6	0.3	0.1	0.4	0.4	0.1	0.5	0.5	0.2	p 7	0.7	0.5	0.4	0.5	0.4	0.3	0.5	0.3	0.1	p 7	0.9	1	0.6	0.7	0.4	0.2	0.5	0.5	0.2	p 7	0.3	0.4	0	0.6	0.2	0.1	0.5	0.2	0.1	p 7	0.6	0.2	0	0.3	0.4	0.4	0.5	0.5	0.1
	1	0.5	0.3	0.8	0.4	0.1	0.5	0.5	0.1	p 8	0.9	0.7	0.5	0.7	0.4	0.1	0.7	0.5	0.5	p 8	0.6	0.6	0.8	0.7	0.7	0.6	0.5	0.5	0.2	p 8	0.5	0.3	0.4	0.6	0.4	0.1	0.8	0.5	0.1	p 8	0.5	0.4	0.5	0.7	0.7	0.5	0.5	0.5	0.2
	0.6	0.4	0.7	0.9	0.8	0.4	0.8	0.9	0.5	p 9	0.8	0.5	0.6	0.5	0.6	0.7	0.9	0.5	0.5	p 9	1	0.9	1	0.8	0.9	0.8	0.8	0.8	0.5	p 9	0.9	0.7	0.7	0.9	0.8	0.2	0.9	0.9	0.5	p 9	0.7	0.7	0.4	0.8	0.5	0.6	0.9	0.8	0.5
sub2	p1	p2	p3	p4	p5	p6	p7	p8	p9		p1	p2	p3	p4	p5	p6	p7	p8	p9		p1	p2	p3	p4	p5	p6	p7	p8	p9		p1	p2	p3	p4	p5	p6	p7	p8	p9		p1	p2	p3	p4	p5	p6	p7	p8	p9
	0.5	0.2	0.5	0.9	0.5	0.7	0.8	0.8	1	p 1	0.5	0.5	0.6	0.7	0.8	0.8	1	1	1	p 1	0.5	0.7	0.7	0.7	1	0.6	1	1	1	p 1	0.5	0.6	0.5	0.7	0.7	0.8	1	1	1	p 1	0.5	0.5	0.4	0.8	0.8	1	0.9	1	0.9
	0.8	0.5	0.7	0.7	0.6	0.8	1	1	1	p 2	0.5	0.5	0.7	0.7	0.5	0.6	1	1	0.9	p 2	0.3	0.5	0.4	0.9	0.9	0.8	1	1	0.9	p 2	0.4	0.5	0.6	0.8	0.5	0.7	0.9	1	0.9	p 2	0.5	0.5	0.6	0.5	0.7	0.5	0.8	1	0.8
	0.5	0.3	0.5	0.9	0.8	0.9	1	1	1	p 3	0.4	0.3	0.5	0.7	0.6	0.7	1	1	0.9	p 3	0.3	0.6	0.5	0.9	1	0.7	1	1	1	p 3	0.5	0.4	0.5	0.5	0.6	0.4	1	1	0.8	p 3	0.6	0.4	0.5	0.8	0.8	0.7	0.8	0.7	1
	0.1	0.3	0.1	0.5	0.7	0.6	1	1	0.7	p 4	0.3	0.3	0.3	0.5	0.5	0.5	1	1	1	p 4	0.3	0.1	0.1	0.5	0.5	0.6	0.9	1	1	p 4	0.3	0.2	0.5	0.5	0.5	0.5	0.7	0.8	1	p 4	0.2	0.5	0.2	0.5	0.8	0.6	0.9	0.9	0.7
	0.5	0.4	0.2	0.3	0.5	0.3	1	1	0.9	p 5	0.2	0.5	0.4	0.5	0.5	0.7	1	1	1	p 5	0	0.1	0	0.5	0.5	0.6	1	1	1	p 5	0.3	0.5	0.4	0.5	0.5	0.6	0.9	1	0.9	p 5	0.2	0.3	0.2	0.2	0.5	0.2	0.8	0.8	0.8
	0.3	0.2	0.1	0.4	0.7	0.5	1	1	0.9	p 6	0.2	0.4	0.3	0.5	0.3	0.5	0.9	0.9	0.9	p 6	0.4	0.2	0.3	0.4	0.4	0.5	1	1	1	p 6	0.2	0.3	0.6	0.5	0.4	0.5	0.9	1	1	p 6	0	0.5	0.3	0.4	0.8	0.5	0.8	0.8	1
	0.2	0	0	0	0	0	0.5	0.7	0.5	p 7	0	0	0	0	0	0.1	0.5	0.6	0.2	p 7	0	0	0	0.1	0	0	0.5	0.3	0.5	p 7	0	0.1	0	0.3	0.1	0.1	0.5	0.5	0.6	p 7	0.1	0.2	0.2	0.1	0.2	0.2	0.5	0.6	0.5
	0.2	0	0	0	0	0	0.3	0.5	0.5	p 8	0	0	0	0	0	0.1	0.4	0.5	0.4	p 8	0	0	0	0	0	0	0.7	0.5	0.4	p 8	0	0	0	0.2	0	0	0.5	0.5	0.5	p 8	0	0	0.3	0.1	0.2	0.2	0.4	0.5	0.8
	0	0	0	0.3	0.1	0.1	0.5	0.5	0.5	p 9	0	0.1	0.1	0	0	0.1	0.8	0.6	0.5	p 9	0	0.1	0	0	0	0	0.5	0.6	0.5	p 9	0	0.1	0.2	0	0.1	0	0.4	0.5	0.5	p 9	0.1	0.2	0	0.3	0.2	0	0.5	0.2	0.5
sub3	p1	p2	p3	p4	p5	p6	p7	p8	p9		p1	p2	p3	p4	p5	p6	p7	p8	p9		p1	p2	p3	p4	p5	p6	p7	p8	p9		p1	p2	p3	p4	p5	p6	p7	p8	p9		p1	p2	p3	p4	p5	p6	p7	p8	p9
	0.5	0.5	0.7	0.4	0.4	0.5	1	1	1	p 1	0.5	0.7	0.8	0.8	0.7	1	1	1	1	p 1	0.5	0.6	0.6	1	0.9	0.7	1	1	1	p 1	0.5	0.4	0.7	0.8	0.8	1	0.9	1	1	p 1	0.5	0.5	0.5	0.9	0.9	0.8	1	0.9	0.9
	0.5	0.5	0.4	0.4	0.3	0.4	1	1	1	p 2	0.3	0.5	0.6	0.9	1	1	1	1	1	p 2	0.4	0.5	0.6	0.7	0.7	0.8	1	1	1	p 2	0.6	0.5	0.7	0.9	0.8	0.9	1	1	1	p 2	0.5	0.5	0.7	0.8	0.7	0.8	0.9	0.9	0.9
	0.3	0.6	0.5	0.7	0.3	0.5	1	1	1	p 3	0.2	0.4	0.5	0.8	0.8	0.9	1	1	1	p 3	0.4	0.4	0.5	0.7	0.9	0.6	1	1	1	p 3	0.3	0.3	0.5	0.6	0.7	0.6	1	1	1	p 3	0.5	0.3	0.5	0.6	0.8	0.5	1	1	0.9
	0.6	0.6	0.3	0.5	0.4	0.5	1	1	1	p 4	0.2	0.1	0.2	0.5	0.7	0.5	1	0.9	0.9	p 4	0	0.3	0.3	0.5	0.4	0.3	1	1	1	p 4	0.2	0.1	0.4	0.5	0.4	0.6	1	1	1	p 4	0.1	0.2	0.4	0.5	0.4	0.8	0.8	0.9	0.9
	0.6	0.7	0.7	0.6	0.5	0.4	1	1	1	p 5	0.3	0	0.2	0.3	0.5	0.6	1	1	1	p 5	0.1	0.3	0.1	0.6	0.5	0.4	1	1	1	p 5	0.2	0.2	0.3	0.6	0.5	0.4	1	1	1	p 5	0.1	0.3	0.2	0.6	0.5	0.6	0.9	0.8	0.9
	0.5	0.6	0.5	0.5	0.6	0.5	1	1	1	p 6	0	0	0.1	0.5	0.4	0.5	1	1	1	p 6	0.3	0.2	0.4	0.7	0.6	0.5	1	1	1	p 6	0	0.1	0.4	0.4	0.6	0.5	1	1	1	p 6	0.2	0.2	0.5	0.2	0.4	0.5	0.7	0.8	0.8
	0	0	0	0	0	0	0.5	0.6	0.3	p 7	0	0	0	0	0	0	0.5	0.6	0.5	p 7	0	0	0	0	0	0	0.5	0.7	0.6	p 7	0.1	0	0	0	0	0	0.5	0.7	0.3	p 7	0	0.1	0	0.2	0.1	0.3	0.5	0.8	0.5
	0	0	0	0	0	0	0.4	0.5	0.5	p 8	0	0	0	0.1	0	0	0.4	0.5	0.6	p 8	0	0	0	0	0	0	0.3	0.5	0.7	p 8	0	0	0	0	0	0	0.3	0.5	0.6	p 8	0.1	0.1	0	0.1	0.2	0.2	0.2	0.5	0.5
	0	0	0	0	0	0	0.7	0.5	0.5	p 9	0	0	0	0.1	0	0	0.5	0.4	0.5	p 9	0	0	0	0	0	0	0.4	0.3	0.5	p 9	0	0	0	0	0	0	0.7	0.4	0.5	p 9	0.1	0.1	0.1	0.1	0.1	0.2	0.5	0.5	0.5
sub4	p1	p2	p3	p4	p5	p6	p7	p8	p9		p1	p2	p3	p4	p5	p6	p7	p8	p9		p1	p2	p3	p4	p5	p6	p7	p8	p9		p1	p2	p3	p4	p5	p6	p7	p8	p9		p1	p2	p3	p4	p5	p6	p7	p8	p9
	0.5	0.5	0.2	0.9	1	0.6	1	1	1	p 1	0.5	0.6	0.1	1	1	0.7	1	0.9	1	p 1	0.5	0.5	0.4	1	0.9	0.8	1	1	1	p 1	0.5	0.9	0.4	1	1	0.6	1	1	1	p 1	0.5	0.5	0.1	1	0.9	0.7	1	1	1
	0.5	0.5	0.2	0.9	0.9	0.6	1	1	1	p 2	0.4	0.5	0	1	1	0.9	1	1	1	p 2	0.5	0.5	0.3	0.9	0.9	0.8	1	1	1	p 2	0.1	0.5	0.4	0.9	0.8	0.8	1	1	1	p 2	0.5	0.5	0.6	1	0.9	0.8	1	1	0.8
	0.8	0.8	0.5	0.9	0.9	0.8	1	1	0.8	p 3	0.9	1	0.5	1	0.9	0.8	1	0.9	1	p 3	0.6	0.7	0.5	1	1	0.8	1	1	1	p 3	0.6	0.6	0.5	0.8	0.8	0.9	1	1	1	p 3	0.9	0.4	0.5	1	0.9	1	1	1	1
	0.1	0.1	0.1	0.5	0.8	0.2	1	1	1	p 4	0	0	0	0.5	0.6	0.4	1	0.9	1	p 4	0	0.1	0	0.5	0.5	0.4	1	0.9	1	p 4	0	0.1	0.2	0.5	0.6	0.3	1	1	1	p 4	0	0	0	0.5	0.9	0.3	0.9	1	1
	0	0.1	0.1	0.2	0.5	0.3	0.9	1	1	p 5	0	0	0.1	0.4	0.5	0.3	1	1	1	p 5	0.1	0.1	0	0.5	0.5	0.1	1	1	1	p 5	0	0.2	0.2	0.4	0.5	0.1	1	1	0.8	p 5	0.1	0.1	0.1	0.1	0.5	0.2	1	0.9	0.9
	0.4	0.4	0.2	0.8	0.7	0.5	1	1	1	p 6	0.3	0.1	0.2	0.6	0.7	0.5	1	1	1	p 6	0.2	0.2	0.2	0.6	0.9	0.5	1	1	1	p 6	0.4	0.2	0.1	0.7	0.9	0.5	0.9	1	1	p 6	0.3	0.2	0	0.7	0.8	0.5	0.9	0.8	0.8
	0	0	0	0	0.1	0	0.5	0.7	0.2	p 7	0	0	0	0	0	0	0.5	0.9	0.3	p 7	0	0	0	0	0	0	0.5	0.6	0.4	p 7	0	0	0	0	0	0.1	0.5	1	0.4	p 7	0	0	0	0.1	0	0.1	0.5	0.7	0.4
	0	0	0	0	0	0	0.3	0.5	0.1	p 8	0.1	0	0.1	0.1	0	0	0.1	0.5	0.2	p 8	0	0	0	0.1	0	0	0.4	0.5	0.1	p 8	0	0	0	0	0	0	0	0.5	0.1	p 8	0	0	0	0	0.1	0.2	0.3	0.5	0.3
	0	0	0.2	0	0	0	0.8	0.9	0.5	p 9	0	0	0	0	0	0	0.7	0.8	0.5	p 9	0	0	0	0	0	0	0.6	0.9	0.5	p 9	0	0	0	0	0.2	0	0.6	0.9	0.5	p 9	0	0.2	0	0	0.1	0.2	0.6	0.7	0.5
sub5	p1	p2	p3	p4	p5	p6	p7	p8	p9		p1	p2	p3	p4	p5	p6	p7	p8	p9		p1	p2	p3	p4	p5	p6	p7	p8	p9		p1	p2	p3	p4	p5	p6	p7	p8	p9		p1	p2	p3	p4	p5	p6	p7	p8	p9
	0.5	0.7	0.8	0.5	0.8	0.9	0.9	1	1	p 1	0.5	0.7	0.9	0.6	0.8	0.9	0.9	1	1	p 1	0.5	0.8	0.6	0.8	0.7	1	0.9	1	1	p 1	0.5	0.6	0.9	0.4	0.8	0.9	0.9	1	1	p 1	0.5	1	1	0.1	0.5	0.9	0.7	1	1
	0.3	0.5	0.8	0.2	0.7	0.8	0.9	0.9	0.9	p 2	0.3	0.5	0.7	0.4	0.9	0.6	1	1	1	p 2	0.2	0.5	0.7	0.6	0.9	0.9	1	0.9	1	p 2	0.4	0.5	0.8	0.2	0.6	0.8	0.7	0.7	1	p 2	0	0.5	0.8	0.3	0.3	0.2	0.8	0.9	0.9
	0.2	0.2	0.5	0.1	0.2	0.6	0.8	0.7	0.9	p 3	0.1	0.3	0.5	0.4	0.6	0.8	0.9	0.9	0.9	p 3	0.4	0.3	0.5	0.3	0.6	0.9	1	1	1	p 3	0.1	0.2	0.5	0.2	0.3	0.8	0.6	1	1	p 3	0	0.2	0.5	0	0.2	0.2	0.6	0.8	0.9
	0.5	0.8	0.9	0.5	1	0.9	0.9	1	1	p 4	0.4	0.6	0.6	0.5	0.9	0.9	1	1	1	p 4	0.2	0.4	0.7	0.5	0.8	0.9	1	1	1	p 4	0.6	0.8	0.8	0.5	1	0.8	1	1	1	p 4	0.9	0.7	1	0.5	0.9	0.9	1	1	1
	0.2	0.3	0.8	0	0.5	0.9	0.8	1	1	p 5	0.2	0.1	0.4	0.1	0.5	0.7	1	1	1	p 5	0.3	0.1	0.4	0.2	0.5	0.9	0.9	1	1	p 5	0.2	0.4	0.7	0	0.5	0.7	0.8	0.7	0.9	p 5	0.5	0.7	0.8	0.1	0.5	0.4	1	0.9	1
	0.1	0.2	0.4	0.1	0.1	0.5	0.7	0.7	1	p 6	0.1	0.4	0.2	0.1	0.3	0.5	0.9	1	1	p 6	0	0.1	0.1	0.1	0.1	0.5	0.8	0.6	0.7	p 6	0.1	0.2	0.2	0.2	0.3	0.5	0.8	0.8	1	p 6	0.1	0.8	0.8	0.1	0.6	0.5	0.8	0.5	0.8
	0.1	0.1	0.2	0.1	0.2	0.3	0.5	1	0.8	p 7	0.1	0	0.1	0	0	0.1	0.5	0.7	0.7	p 7	0.1	0	0	0	0.1	0.2	0.5	0.9	0.8	p 7	0.1	0.3	0.4	0	0.2	0.2	0.5	1	0.9	p 7	0.3	0.2	0.4	0	0	0.2	0.5	0.8	0.9
	0	0.1	0.3	0	0	0.3	0	0.5	0.9	p 8	0	0	0.1	0	0	0	0.3	0.5	0.7	p 8	0	0.1	0	0	0	0.4	0.1	0.5	0.9	p 8	0	0.3	0	0	0.3	0.2	0	0.5	0.9	p 8	0	0.1	0.2	0	0.1	0.5	0.2	0.5	0.8
	0	0.1	0.1	0	0	0	0.2	0.1	0.5	p 9	0	0	0.1	0	0	0	0.3	0.3	0.5	p 9	0	0	0	0	0	0.3	0.2	0.1	0.5	p 9	0	0	0	0	0.1	0	0.1	0.1	0.5	p 9	0	0.1	0.1	0	0	0.2	0.1	0.2	0.5
sub6	p1	p2	p3	p4	p5	p6	p7	p8	p9		p1	p2	p3	p4	p5	p6	p7	p8	p9		p1	p2	p3	p4	p5	p6	p7	p8	p9		p1	p2	p3	p4	p5	p6	p7	p8	p9		p1	p2	p3	p4	p5	p6	p7	p8	p9
	0.5	0.8	0.9	0.7	0.9	0.8	1	0.9	1	p 1	0.5	0.7	0.8	0.9	1	0.9	1	1	1	p 1	0.5	0.8	0.8	0.7	0.7	0.9	1	1	1	p 1	0.5	0.8	1	0.3	0.6	0.9	1	0.9	1	p 1	0.5	0.7	1	0.2	0.2	0.5	0.8	0.8	1
	0.2	0.5	0.6	0.3	0.7	0.9	1	1	1	p 2	0.3	0.5	0.6	0.8	0.8	0.9	1	1	1	p 2	0.2	0.5	0.6	0.8	0.9	0.8	0.9	1	1	p 2	0.2	0.5	0.5	0.2	0.6	0.9	1	1	1	p 2	0.3	0.5	0.6	0.1	0.2	0.2	0.8	0.8	1
	0.1	0.4	0.5	0.4	0.7	0.9	1	1	1	p 3	0.2	0.4	0.5	0.8	1	0.8	1	0.9	1	p 3	0.2	0.4	0.5	0.7	1	0.9	1	1	1	p 3	0	0.5	0.5	0.5	0.6	0.7	1	0.9	0.9	p 3	0	0.4	0.5	0.2	0.4	0.3	1	0.8	0.9
	0.3	0.7	0.6	0.5	0.9	0.7	1	1	1	p 4	0.1	0.2	0.2	0.5	0.9	1	1	1	1	p 4	0.3	0.2	0.3	0.5	0.8	1	0.9	0.9	1	p 4	0.7	0.8	0.5	0.5	0.7	1	1	1	1	p 4	0.8	0.9	0.8	0.5	0.8	1	1	1	1
	0.1	0.3	0.3	0.1	0.5	0.5	1	0.9	1	p 5	0	0.2	0	0.1	0.5	0.6	0.9	0.9	1	p 5	0.3	0.1	0	0.2	0.5	0.9	0.9	1	1	p 5	0.4	0.4	0.4	0.3	0.5	0.6	0.9	1	0.9	p 5	0.8	0.8	0.6	0.2	0.5	0.7	1	1	1
	0.2	0.1	0.1	0.3	0.5	0.5	0.9	1	1	p 6	0.1	0.1	0.2	0	0.4	0.5	1	1	1	p 6	0.1	0.2	0.1	0	0.1	0.5	0.9	1	1	p 6	0.1	0.1	0.3	0	0.4	0.5	0.9	1	1	p 6	0.5	0.8	0.7	0	0.3	0.5	0.9	1	1
	0	0	0	0	0	0.1	0.5	0.8	0.6	p 7	0	0	0	0	0.1	0	0.5	0.9	0.8	p 7	0	0.1	0	0.1	0.1	0.1	0.5	0.8	1	p 7	0	0	0	0	0.1	0.1	0.5	0.7	0.7	p 7	0.2	0.2	0	0	0	0.1	0.5	0.8	0.4
	0.1	0	0	0	0.1	0	0.2	0.5	0.7	p 8	0	0	0.1	0	0.1	0	0.1	0.5	0.6	p 8	0	0	0	0.1	0	0	0.2	0.5	0.9	p 8	0.1	0	0.1	0	0	0	0.3	0.5	0.7	p 8	0.2	0.2	0.2	0	0	0	0.2	0.5	0.5
	0	0	0	0	0	0	0.4	0.3	0.5	p 9	0	0	0	0	0	0	0.2	0.4	0.5	p 9	0	0	0	0	0	0	0	0.1	0.5	p 9	0	0	0.1	0	0.1	0	0.3	0.3	0.5	p 9	0	0	0.1	0	0	0	0.6	0.5	0.5
sub7	p1	p2	p3	p4	p5	p6	p7	p8	p9		p1	p2	p3	p4	p5	p6	p7	p8	p9		p1	p2	p3	p4	p5	p6	p7	p8	p9		p1	p2	p3	p4	p5	p6	p7	p8	p9		p1	p2	p3	p4	p5	p6	p7	p8	p9
	0.5	1	0.9	1	1	1	1	1	1	p 1	0.5	1	0.9	1	1	1	1	1	1	p 1	0.5	0.9	1	1	1	1	0.9	1	0.9	p 1	0.5	1	0.9	0.8	1	1	1	1	1	p 1	0.5	0.9	0.5	0.9	1	1	1	1	1
	0	0.5	0.2	1	0.9	1	1	1	1	p 2	0	0.5	0.6	1	1	1	1	1	1	p 2	0.1	0.5	1	0.9	0.9	1	1	1	1	p 2	0	0.5	0.8	0.6	0.9	0.7	1	1	1	p 2	0.1	0.5	0.1	1	1	1	1	1	1
	0.1	0.8	0.5	0.8	0.9	0.9	1	1	1	p 3	0.1	0.4	0.5	1	1	1	1	1	1	p 3	0	0	0.5	0.8	1	1	1	1	1	p 3	0.1	0.2	0.5	0.5	0.7	0.7	1	1	1	p 3	0.5	0.9	0.5	0.7	1	0.9	1	1	1
	0	0	0.2	0.5	1	0.9	1	1	1	p 4	0	0	0	0.5	0.9	1	1	1	1	p 4	0	0.1	0.2	0.5	1	0.9	1	1	1	p 4	0.2	0.4	0.5	0.5	0.9	1	1	1	1	p 4	0.1	0	0.3	0.5	0.9	0.9	1	1	1
	0	0.1	0.1	0	0.5	0.2	1	1	1	p 5	0	0	0	0.1	0.5	0.6	1	1	1	p 5	0	0.1	0	0	0.5	0.3	1	1	1	p 5	0	0.1	0.3	0.1	0.5	0.5	1	1	1	p 5	0	0	0	0.1	0.5	0	1	1	1
	0	0	0.1	0.1	0.8	0.5	1	1	1	p 6	0	0	0	0	0.4	0.5	1	1	1	p 6	0	0	0	0.1	0.7	0.5	0.9	0.9	1	p 6	0	0.3	0.3	0	0.5	0.5	1	1	1	p 6	0	0	0.1	0.1	1	0.5	1	1	1
	0	0	0	0	0	0	0.5	0.9	1	p 7	0	0	0	0	0	0	0.5	1	0.9	p 7	0.1	0	0	0	0	0.1	0.5	1	1	p 7	0	0	0	0	0	0	0.5	1	0.9	p 7	0	0	0	0	0	0	0.5	1	0.9
	0	0	0	0	0	0	0.1	0.5	0.3	p 8	0	0	0	0	0	0	0	0.5	0.8	p 8	0	0	0	0	0	0.1	0	0.5	0.6	p 8	0	0	0	0	0	0	0	0.5	0.8	p 8	0	0	0	0	0	0	0	0.5	0.7
	0	0	0	0	0	0	0	0.7	0.5	p 9	0	0	0	0	0	0	0.1	0.2	0.5	p 9	0.1	0	0	0	0	0	0	0.4	0.5	p 9	0	0	0	0	0	0	0.1	0.2	0.5	p 9	0	0	0	0	0	0	0.1	0.3	0.5
sub8	p1	p2	p3	p4	p5	p6	p7	p8	p9		p1	p2	p3	p4	p5	p6	p7	p8	p9		p1	p2	p3	p4	p5	p6	p7	p8	p9		p1	p2	p3	p4	p5	p6	p7	p8	p9		p1	p2	p3	p4	p5	p6	p7	p8	p9
	0.5	0.6	0.9	0.7	0.8	1	1	1	1	p 1	0.5	0.9	0.8	0.9	1	0.9	1	1	1	p 1	0.5	0.8	0.9	0.9	0.7	0.9	1	1	0.9	p 1	0.5	0.8	0.8	1	0.9	1	1	1	1	p 1	0.5	0.8	0.9	0.5	0.8	0.8	0.9	0.9	1
	0.4	0.5	0.8	0.5	0.6	0.7	0.9	1	0.9	p 2	0.1	0.5	0.8	0.8	0.8	0.9	0.9	1	1	p 2	0.2	0.5	0.8	0.6	0.8	0.7	1	1	1	p 2	0.2	0.5	0.7	0.4	1	0.9	0.9	1	1	p 2	0.2	0.5	0.9	0.6	0.4	0.8	0.8	1	0.8
	0.1	0.2	0.5	0.4	0.6	0.8	0.9	0.9	1	p 3	0.2	0.2	0.5	0.7	0.8	0.8	0.9	0.9	1	p 3	0.1	0.2	0.5	0.5	0.7	0.9	1	1	1	p 3	0.2	0.3	0.5	0.6	0.7	0.9	1	1	1	p 3	0.1	0.1	0.5	0.5	0.4	0.7	0.5	0.8	0.6
	0.3	0.5	0.6	0.5	0.8	1	0.9	0.9	0.9	p 4	0.1	0.2	0.3	0.5	1	1	0.9	0.9	1	p 4	0.1	0.4	0.5	0.5	0.9	0.9	0.9	0.9	1	p 4	0	0.6	0.4	0.5	0.9	0.9	0.9	0.9	0.9	p 4	0.5	0.4	0.5	0.5	0.7	1	0.9	0.8	0.9
	0.2	0.4	0.4	0.2	0.5	0.7	0.9	1	1	p 5	0	0.2	0.2	0	0.5	0.8	0.9	1	0.9	p 5	0.3	0.2	0.3	0.1	0.5	0.8	0.9	1	1	p 5	0.1	0	0.3	0.1	0.5	0.9	0.9	0.9	1	p 5	0.2	0.6	0.6	0.3	0.5	1	0.8	0.9	1
	0	0.3	0.2	0	0.3	0.5	0.6	1	1	p 6	0.1	0.1	0.2	0	0.2	0.5	0.9	0.9	0.9	p 6	0.1	0.3	0.1	0.1	0.2	0.5	0.9	0.9	1	p 6	0	0.1	0.1	0.1	0.1	0.5	0.8	0.8	1	p 6	0.2	0.2	0.3	0	0	0.5	0.8	0.7	0.9
	0	0.1	0.1	0.1	0.1	0.4	0.5	0.8	0.9	p 7	0	0.1	0.1	0.1	0.1	0.1	0.5	0.9	1	p 7	0	0	0	0.1	0.1	0.1	0.5	0.9	0.8	p 7	0	0.1	0	0.1	0.1	0.2	0.5	0.9	0.9	p 7	0.1	0.2	0.5	0.1	0.2	0.2	0.5	0.8	0.8
	0	0	0.1	0.1	0	0	0.2	0.5	0.6	p 8	0	0	0.1	0.1	0	0.1	0.1	0.5	0.8	p 8	0	0	0	0.1	0	0.1	0.1	0.5	0.6	p 8	0	0	0	0.1	0.1	0.2	0.1	0.5	0.6	p 8	0.1	0	0.2	0.2	0.1	0.3	0.2	0.5	0.8
	0	0.1	0	0.1	0	0	0.1	0.4	0.5	p 9	0	0	0	0	0.1	0.1	0	0.2	0.5	p 9	0.1	0	0	0	0	0	0.2	0.4	0.5	p 9	0	0	0	0.1	0	0	0.1	0.4	0.5	p 9	0	0.2	0.4	0.1	0	0.1	0.2	0.2	0.5
sub9	p1	p2	p3	p4	p5	p6	p7	p8	p9		p1	p2	p3	p4	p5	p6	p7	p8	p9		p1	p2	p3	p4	p5	p6	p7	p8	p9		p1	p2	p3	p4	p5	p6	p7	p8	p9		p1	p2	p3	p4	p5	p6	p7	p8	p9
	0.5	0.9	0.8	1	0.9	0.9	1	1	1	p 1	0.5	0.8	0.4	1	1	1	0.9	1	1	p 1	0.5	1	0.8	1	1	0.7	1	1	1	p 1	0.5	1	0.9	1	1	1	1	1	1	p 1	0.5	1	0.8	1	1	1	1	1	1
	0.1	0.5	0.4	0.9	0.8	0.9	1	1	1	p 2	0.2	0.5	0.1	1	1	1	1	1	1	p 2	0	0.5	0.6	1	1	0.9	1	1	1	p 2	0	0.5	1	0.6	1	0.8	1	1	1	p 2	0	0.5	0.6	0.9	1	1	0.9	1	1
	0.2	0.6	0.5	1	0.9	1	1	1	1	p 3	0.6	0.9	0.5	1	1	0.9	1	1	1	p 3	0.2	0.4	0.5	1	1	1	1	1	1	p 3	0.1	0	0.5	0.5	1	1	1	1	0.9	p 3	0.2	0.4	0.5	1	1	0.9	0.9	0.9	1
	0	0.1	0	0.5	1	0.9	1	1	0.9	p 4	0	0	0	0.5	1	0.8	1	1	1	p 4	0	0	0	0.5	1	0.7	0.9	1	1	p 4	0	0.4	0.5	0.5	0.8	1	1	1	1	p 4	0	0.1	0	0.5	1	1	1	1	1
	0.1	0.2	0.1	0	0.5	0.5	1	1	1	p 5	0	0	0	0	0.5	0.5	1	1	1	p 5	0	0	0	0	0.5	0.4	1	1	1	p 5	0	0	0	0.2	0.5	0.6	0.9	1	1	p 5	0	0	0	0	0.5	0.6	0.9	0.9	1
	0.1	0.1	0	0.1	0.5	0.5	0.9	1	1	p 6	0	0	0.1	0.2	0.5	0.5	1	1	1	p 6	0.3	0.1	0	0.3	0.6	0.5	1	1	1	p 6	0	0.2	0	0	0.4	0.5	1	1	1	p 6	0	0	0.1	0	0.4	0.5	1	1	1
	0	0	0	0	0	0.1	0.5	1	0.9	p 7	0.1	0	0	0	0	0	0.5	1	1	p 7	0	0	0	0.1	0	0	0.5	1	0.8	p 7	0	0	0	0	0.1	0	0.5	1	0.9	p 7	0	0.1	0.1	0	0.1	0	0.5	0.8	1
	0	0	0	0	0	0	0	0.5	0.8	p 8	0	0	0	0	0	0	0	0.5	1	p 8	0	0	0	0	0	0	0	0.5	0.5	p 8	0	0	0	0	0	0	0	0.5	1	p 8	0	0	0.1	0	0.1	0	0.2	0.5	1
	0	0	0	0.1	0	0	0.1	0.2	0.5	p 9	0	0	0	0	0	0	0	0	0.5	p 9	0	0	0	0	0	0	0.2	0.5	0.5	p 9	0	0	0.1	0	0	0	0.1	0	0.5	p 9	0	0	0	0	0	0	0	0	0.5
sub10	p1	p2	p3	p4	p5	p6	p7	p8	p9		p1	p2	p3	p4	p5	p6	p7	p8	p9		p1	p2	p3	p4	p5	p6	p7	p8	p9		p1	p2	p3	p4	p5	p6	p7	p8	p9		p1	p2	p3	p4	p5	p6	p7	p8	p9
	0.5	0.7	0.5	0.9	0.9	1	1	1	1	p 1	0.5	0.9	1	1	1	1	1	1	1	p 1	0.5	0.8	1	1	1	1	1	1	1	p 1	0.5	1	1	0.9	1	0.9	1	1	1	p 1	0.5	0.9	1	0.5	0.9	1	1	1	1
	0.3	0.5	0.9	0.8	0.9	0.9	1	1	1	p 2	0.1	0.5	0.8	0.9	1	1	1	1	1	p 2	0.2	0.5	0.9	1	1	1	1	1	1	p 2	0	0.5	0.8	0.7	1	1	1	1	1	p 2	0.1	0.5	1	0.1	0.4	0.6	0.9	0.7	0.9
	0.5	0.1	0.5	0.8	1	0.7	0.7	1	1	p 3	0	0.2	0.5	1	1	1	1	1	1	p 3	0	0.1	0.5	1	1	1	1	1	1	p 3	0	0.2	0.5	0.7	0.9	0.9	1	1	1	p 3	0	0	0.5	0.1	0	0.3	0.3	0.9	1
	0.1	0.2	0.2	0.5	0.8	1	0.9	1	0.9	p 4	0	0.1	0	0.5	1	1	1	1	1	p 4	0	0	0	0.5	0.9	1	1	1	1	p 4	0.1	0.3	0.3	0.5	1	1	1	1	1	p 4	0.5	0.9	0.9	0.5	1	1	1	1	1
	0.1	0.1	0	0.2	0.5	1	0.7	0.8	0.9	p 5	0	0	0	0	0.5	0.8	1	1	1	p 5	0	0	0	0.1	0.5	0.9	0.9	1	1	p 5	0	0	0.1	0	0.5	0.9	0.9	0.8	1	p 5	0.1	0.6	1	0	0.5	0.8	0.9	1	1
	0	0.1	0.3	0	0	0.5	0.7	0.9	0.9	p 6	0	0	0	0	0.2	0.5	1	1	1	p 6	0	0	0	0	0.1	0.5	0.9	1	0.9	p 6	0.1	0	0.1	0	0.1	0.5	0.8	0.8	1	p 6	0	0.4	0.7	0	0.2	0.5	0.5	0.9	0.9
	0	0	0.3	0.1	0.3	0.3	0.5	0.8	1	p 7	0	0	0	0	0	0	0.5	0.9	1	p 7	0	0	0	0	0.1	0.1	0.5	0.9	1	p 7	0	0	0	0	0.1	0.2	0.5	0.8	1	p 7	0	0.1	0.7	0	0.1	0.5	0.5	1	1
	0	0	0	0	0.2	0.1	0.2	0.5	0.7	p 8	0	0	0	0	0	0	0.1	0.5	0.9	p 8	0	0	0	0	0	0	0.1	0.5	0.8	p 8	0	0	0	0	0.2	0.2	0.2	0.5	0.9	p 8	0	0.3	0.1	0	0	0.1	0	0.5	1
	0	0	0	0.1	0.1	0.1	0	0.3	0.5	p 9	0	0	0	0	0	0	0	0.1	0.5	p 9	0	0	0	0	0	0.1	0	0.2	0.5	p 9	0	0	0	0	0	0	0	0.1	0.5	p 9	0	0.1	0	0	0	0.1	0	0	0.5
sub11	p1	p2	p3	p4	p5	p6	p7	p8	p9		p1	p2	p3	p4	p5	p6	p7	p8	p9		p1	p2	p3	p4	p5	p6	p7	p8	p9		p1	p2	p3	p4	p5	p6	p7	p8	p9		p1	p2	p3	p4	p5	p6	p7	p8	p9
	0.5	0.9	1	0.7	1	1	1	0.9	1	p 1	0.5	0.7	0.9	1	1	1	1	1	1	p 1	0.5	0.9	1	1	1	1	1	1	1	p 1	0.5	0.5	0.5	0.8	0.9	1	0.9	1	1	p 1	0.5	0.7	1	0.4	0.9	1	0.9	1	1
	0.1	0.5	0.8	0.8	0.9	0.9	0.9	0.7	1	p 2	0.3	0.5	0.7	0.9	1	1	1	1	1	p 2	0.1	0.5	0.7	0.9	1	1	0.9	1	1	p 2	0.5	0.5	0.8	0.8	1	1	0.7	0.9	1	p 2	0.3	0.5	0.9	0.5	0.4	0.6	1	1	1
	0	0.2	0.5	0.6	0.7	0.7	0.9	0.9	1	p 3	0.1	0.3	0.5	1	1	1	0.8	1	1	p 3	0	0.3	0.5	0.5	1	1	1	1	0.8	p 3	0.5	0.2	0.5	0.4	0.7	1	0.9	0.9	1	p 3	0	0.1	0.5	0.1	0.4	0.3	0.6	0.9	0.9
	0.3	0.2	0.4	0.5	1	0.8	0.8	1	0.8	p 4	0	0.1	0	0.5	1	1	0.8	1	1	p 4	0	0.1	0.5	0.5	1	1	1	1	1	p 4	0.2	0.2	0.6	0.5	0.8	0.9	0.7	0.9	0.9	p 4	0.6	0.5	0.9	0.5	0.8	0.9	1	1	1
	0	0.1	0.3	0	0.5	1	0.8	0.7	0.9	p 5	0	0	0	0	0.5	0.7	0.7	0.9	1	p 5	0	0	0	0	0.5	0.9	0.9	1	1	p 5	0.1	0	0.3	0.2	0.5	0.8	0.4	0.5	0.9	p 5	0.1	0.6	0.6	0.2	0.5	0.7	0.9	1	1
	0	0.1	0.3	0.2	0	0.5	0.5	0.5	0.9	p 6	0	0	0	0	0.3	0.5	0.7	0.8	0.7	p 6	0	0	0	0	0.1	0.5	0.9	0.9	0.9	p 6	0	0	0	0.1	0.2	0.5	0.6	0.6	1	p 6	0	0.4	0.7	0.1	0.3	0.5	0.7	0.7	0.9
	0	0.1	0.1	0.2	0.2	0.5	0.5	1	1	p 7	0	0	0.2	0.2	0.3	0.3	0.5	0.7	1	p 7	0	0.1	0	0	0.1	0.1	0.5	0.6	0.9	p 7	0.1	0.3	0.1	0.3	0.6	0.4	0.5	0.8	0.9	p 7	0.1	0	0.4	0	0.1	0.3	0.5	0.7	0.9
	0.1	0.3	0.1	0	0.3	0.5	0	0.5	0.8	p 8	0	0	0	0	0.1	0.2	0.3	0.5	0.7	p 8	0	0	0	0	0	0.1	0.4	0.5	0.8	p 8	0	0.1	0.1	0.1	0.5	0.4	0.2	0.5	1	p 8	0	0	0.1	0	0	0.3	0.3	0.5	0.7
	0	0	0	0.2	0.1	0.1	0	0.2	0.5	p 9	0	0	0	0	0	0.3	0	0.3	0.5	p 9	0	0	0.2	0	0	0.1	0.1	0.2	0.5	p 9	0	0	0	0.1	0.1	0	0.1	0	0.5	p 9	0	0	0.1	0	0	0.1	0.1	0.3	0.5
sub12	p1	p2	p3	p4	p5	p6	p7	p8	p9		p1	p2	p3	p4	p5	p6	p7	p8	p9		p1	p2	p3	p4	p5	p6	p7	p8	p9		p1	p2	p3	p4	p5	p6	p7	p8	p9		p1	p2	p3	p4	p5	p6	p7	p8	p9
	0.5	0.9	1	0.8	1	1	1	0.9	1	p 1	0.5	1	1	0.9	1	1	0.8	1	1	p 1	0.5	0.9	1	0.8	1	1	0.7	0.9	1	p 1	0.5	1	1	0.6	1	1	0.9	1	1	p 1	0.5	1	1	0.5	0.9	1	0.7	1	1
	0.1	0.5	1	0.1	0.6	0.9	0.4	0.9	1	p 2	0	0.5	0.9	0.3	0.8	1	0.3	0.9	1	p 2	0.1	0.5	0.9	0.3	1	1	0.5	1	0.9	p 2	0	0.5	0.7	0	0.7	0.8	0.2	0.9	1	p 2	0	0.5	0.7	0	0.3	0.5	0	0.4	0.8
	0	0	0.5	0	0.4	0.7	0	0.4	0.7	p 3	0	0.1	0.5	0.1	0.6	0.9	0.1	0.8	0.9	p 3	0	0.1	0.5	0.1	0.7	0.9	0.2	0.5	1	p 3	0	0.3	0.5	0	0.3	0.4	0.1	0.7	0.9	p 3	0	0.3	0.5	0	0.2	0.4	0.1	0	0.6
	0.2	0.9	1	0.5	1	1	0.7	1	1	p 4	0.1	0.7	0.9	0.5	1	1	0.6	0.9	1	p 4	0.2	0.7	0.9	0.5	1	1	0.8	0.9	1	p 4	0.4	1	1	0.5	1	1	0.7	1	1	p 4	0.5	1	1	0.5	0.9	0.9	0.5	0.9	1
	0	0.4	0.6	0	0.5	0.8	0.1	0.6	0.8	p 5	0	0.2	0.4	0	0.5	0.9	0	0.7	0.7	p 5	0	0	0.3	0	0.5	0.9	0.1	0.5	0.9	p 5	0	0.3	0.7	0	0.5	1	0.4	0.7	1	p 5	0.1	0.7	0.8	0.1	0.5	0.8	0.2	0.7	0.9
	0	0.1	0.3	0	0.2	0.5	0.1	0.6	0.6	p 6	0	0	0.1	0	0.1	0.5	0.1	0.3	0.6	p 6	0	0	0.1	0	0.1	0.5	0	0.3	0.6	p 6	0	0.2	0.6	0	0	0.5	0.3	0.4	0.8	p 6	0	0.5	0.6	0.1	0.2	0.5	0	0.4	0.7
	0	0.6	1	0.3	0.9	0.9	0.5	1	1	p 7	0.2	0.7	0.9	0.4	1	0.9	0.5	0.9	1	p 7	0.3	0.5	0.8	0.2	0.9	1	0.5	1	1	p 7	0.1	0.8	0.9	0.3	0.6	0.7	0.5	1	1	p 7	0.3	1	0.9	0.5	0.8	1	0.5	0.9	1
	0.1	0.1	0.6	0	0.4	0.4	0	0.5	0.8	p 8	0	0.1	0.2	0.1	0.3	0.7	0.1	0.5	0.9	p 8	0.1	0	0.5	0.1	0.5	0.7	0	0.5	0.8	p 8	0	0.1	0.3	0	0.3	0.6	0	0.5	1	p 8	0	0.6	1	0.1	0.3	0.6	0.1	0.5	0.8
	0	0	0.3	0	0.2	0.4	0	0.2	0.5	p 9	0	0	0.1	0	0.3	0.4	0	0.1	0.5	p 9	0	0.1	0	0	0.1	0.4	0	0.2	0.5	p 9	0	0	0.1	0	0	0.2	0	0	0.5	p 9	0	0.2	0.4	0	0.1	0.3	0	0.2	0.5
sub13	p1	p2	p3	p4	p5	p6	p7	p8	p9		p1	p2	p3	p4	p5	p6	p7	p8	p9		p1	p2	p3	p4	p5	p6	p7	p8	p9		p1	p2	p3	p4	p5	p6	p7	p8	p9		p1	p2	p3	p4	p5	p6	p7	p8	p9
	0.5	0	0.2	0.9	0.5	0.4	1	1	0.9	p 1	0.5	0	0.1	0.8	0.8	0.7	1	1	0.8	p 1	0.5	0.3	0.2	1	0.6	0.7	1	1	0.9	p 1	0.5	0.2	0.2	0.7	0.8	0.4	0.9	1	1	p 1	0.5	0	0.1	0.9	0.6	0.7	0.8	0.6	0.4
	1	0.5	0	1	0.8	0.7	1	1	0.9	p 2	1	0.5	0.2	1	0.9	0.9	1	1	0.9	p 2	0.7	0.5	0	0.8	0.9	0.7	1	1	0.8	p 2	0.8	0.5	0.2	0.7	0.8	0.6	1	1	0.8	p 2	1	0.5	0.1	1	0.9	0.5	0.8	0.8	0.7
	0.8	1	0.5	1	1	0.7	1	1	0.9	p 3	0.9	0.8	0.5	1	1	0.9	0.9	0.9	1	p 3	0.8	1	0.5	1	0.9	0.3	1	1	0.8	p 3	0.8	0.8	0.5	1	0.8	0.7	1	1	0.9	p 3	0.9	0.9	0.5	0.9	1	1	0.8	0.8	0.7
	0.1	0	0	0.5	0.4	0	1	1	0.6	p 4	0.2	0	0	0.5	0.2	0	1	1	1	p 4	0	0.2	0	0.5	0.2	0	1	0.9	1	p 4	0.3	0.3	0	0.5	0.4	0.1	1	0.9	0.8	p 4	0.1	0	0.1	0.5	0	0	0.8	0.7	0.9
	0.5	0.2	0	0.6	0.5	0.1	1	0.9	0.8	p 5	0.2	0.1	0	0.8	0.5	0	1	0.9	0.9	p 5	0.4	0.1	0.1	0.8	0.5	0	1	1	0.8	p 5	0.2	0.2	0.2	0.6	0.5	0	1	1	0.6	p 5	0.4	0.1	0	1	0.5	0	0.8	0.9	0.9
	0.6	0.3	0.3	1	0.9	0.5	1	1	1	p 6	0.3	0.1	0.1	1	1	0.5	1	1	1	p 6	0.3	0.3	0.7	1	1	0.5	1	1	1	p 6	0.6	0.4	0.3	0.9	1	0.5	1	1	0.9	p 6	0.3	0.5	0	1	1	0.5	0.9	0.8	0.8
	0	0	0	0	0	0	0.5	0	0.1	p 7	0	0	0.1	0	0	0	0.5	0.1	0	p 7	0	0	0	0	0	0	0.5	0.2	0.1	p 7	0.1	0	0	0	0	0	0.5	0.4	0.2	p 7	0.2	0.2	0.2	0.2	0.2	0.1	0.5	0.4	0.1
	0	0	0	0	0.1	0	1	0.5	0	p 8	0	0	0.1	0	0.1	0	0.9	0.5	0.1	p 8	0	0	0	0.1	0	0	0.8	0.5	0.1	p 8	0	0	0	0.1	0	0	0.6	0.5	0.1	p 8	0.4	0.2	0.2	0.3	0.1	0.2	0.6	0.5	0.3
	0.1	0.1	0.1	0.4	0.2	0	0.9	1	0.5	p 9	0.2	0.1	0	0	0.1	0	1	0.9	0.5	p 9	0.1	0.2	0.2	0	0.2	0	0.9	0.9	0.5	p 9	0	0.2	0.1	0.2	0.4	0.1	0.8	0.9	0.5	p 9	0.6	0.3	0.3	0.1	0.1	0.2	0.9	0.7	0.5
sub14	p1	p2	p3	p4	p5	p6	p7	p8	p9		p1	p2	p3	p4	p5	p6	p7	p8	p9		p1	p2	p3	p4	p5	p6	p7	p8	p9		p1	p2	p3	p4	p5	p6	p7	p8	p9		p1	p2	p3	p4	p5	p6	p7	p8	p9
	0.5	0.7	0.8	0.7	0.9	0.9	1	1	1	p 1	0.5	0.5	0.7	1	1	1	1	1	1	p 1	0.5	0.6	0.6	0.9	1	0.9	1	1	1	p 1	0.5	0.9	0.9	0.9	0.9	0.8	1	1	1	p 1	0.5	0.9	0.7	1	0.9	0.8	1	1	1
	0.3	0.5	0.5	0.7	0.8	0.8	1	1	0.9	p 2	0.5	0.5	0.3	0.9	0.8	1	1	1	1	p 2	0.4	0.5	0.6	1	0.8	0.9	1	1	1	p 2	0.1	0.5	0.5	0.5	0.8	0.9	0.9	1	1	p 2	0.1	0.5	0.6	0.6	0.5	0.9	0.9	0.9	0.9
	0.2	0.5	0.5	0.9	0.6	0.8	1	1	1	p 3	0.3	0.7	0.5	1	1	0.9	1	1	1	p 3	0.4	0.4	0.5	0.8	1	1	1	1	1	p 3	0.1	0.5	0.5	0.8	0.7	0.9	1	1	1	p 3	0.3	0.4	0.5	0.4	0.9	0.8	0.8	1	1
	0.3	0.3	0.1	0.5	0.6	0.6	0.9	1	1	p 4	0	0.1	0	0.5	0.8	0.9	1	1	1	p 4	0.1	0	0.2	0.5	0.8	0.9	1	1	1	p 4	0.1	0.5	0.2	0.5	0.8	0.6	1	0.9	1	p 4	0	0.4	0.6	0.5	0.6	0.7	0.9	1	1
	0.1	0.2	0.4	0.4	0.5	0.7	1	1	0.9	p 5	0	0.2	0	0.2	0.5	0.6	1	1	1	p 5	0	0.2	0	0.2	0.5	0.8	1	1	1	p 5	0.1	0.2	0.3	0.2	0.5	0.8	1	1	1	p 5	0.1	0.5	0.1	0.4	0.5	0.6	0.9	1	1
	0.1	0.2	0.2	0.4	0.3	0.5	1	0.9	1	p 6	0	0	0.1	0.1	0.4	0.5	1	1	1	p 6	0.1	0.1	0	0.1	0.2	0.5	0.9	0.9	1	p 6	0.2	0.1	0.1	0.4	0.2	0.5	1	1	1	p 6	0.2	0.1	0.2	0.3	0.4	0.5	0.9	0.9	0.9
	0	0	0	0.1	0	0	0.5	0.5	0.7	p 7	0	0	0	0	0	0	0.5	0.8	0.9	p 7	0	0	0	0	0	0.1	0.5	1	0.6	p 7	0	0.1	0	0	0	0	0.5	0.8	0.5	p 7	0	0.1	0.2	0.1	0.1	0.1	0.5	0.6	0.9
	0	0	0	0	0	0.1	0.5	0.5	0.6	p 8	0	0	0	0	0	0	0.2	0.5	0.7	p 8	0	0	0	0	0	0.1	0	0.5	0.7	p 8	0	0	0	0.1	0	0	0.2	0.5	0.8	p 8	0	0.1	0	0	0	0.1	0.4	0.5	0.7
	0	0.1	0	0	0.1	0	0.3	0.4	0.5	p 9	0	0	0	0	0	0	0.1	0.3	0.5	p 9	0	0	0	0	0	0	0.4	0.3	0.5	p 9	0	0	0	0	0	0	0.5	0.2	0.5	p 9	0	0.1	0	0	0	0.1	0.1	0.3	0.5
sub15	p1	p2	p3	p4	p5	p6	p7	p8	p9		p1	p2	p3	p4	p5	p6	p7	p8	p9		p1	p2	p3	p4	p5	p6	p7	p8	p9		p1	p2	p3	p4	p5	p6	p7	p8	p9		p1	p2	p3	p4	p5	p6	p7	p8	p9
	0.5	0.8	0.5	1	0.9	0.8	0.9	1	1	p 1	0.5	0.5	0	1	1	0.9	1	1	1	p 1	0.5	0.7	0.1	1	0.5	0.5	0.7	0.3	0.1	p 1	0.5	0.9	1	0.8	0.9	1	1	0.9	1	p 1	0.5	0.5	0.1	0.9	0.9	0.8	1	1	0.9
	0.2	0.5	0	1	1	0.7	1	1	1	p 2	0.5	0.5	0	1	1	1	1	1	1	p 2	0.3	0.5	0	0.9	1	0.4	0.6	0.4	0.1	p 2	0.1	0.5	0.1	1	1	1	1	1	1	p 2	0.5	0.5	0	0.9	1	0.9	1	1	0.9
	0.5	1	0.5	1	1	0.9	1	1	1	p 3	1	1	0.5	1	1	0.9	1	1	1	p 3	0.9	1	0.5	0.9	0.7	0.3	0.6	0.6	0.2	p 3	0	0.9	0.5	1	0.8	1	0.9	1	1	p 3	0.9	1	0.5	1	0.9	1	1	1	1
	0	0	0	0.5	0.9	0.4	0.8	1	0.8	p 4	0	0	0	0.5	1	0.6	0.9	1	1	p 4	0	0.1	0.1	0.5	0.4	0.1	0.1	0.3	0.2	p 4	0.2	0	0	0.5	1	0.9	1	1	1	p 4	0.1	0.1	0	0.5	0.7	0.7	1	0.9	0.8
	0.1	0	0	0.1	0.5	0	0.9	0.9	0.8	p 5	0	0	0	0	0.5	0.3	0.7	1	0.9	p 5	0.5	0	0.3	0.6	0.5	0	0.7	0.3	0.1	p 5	0.1	0	0.2	0	0.5	0.4	0.8	0.9	0.7	p 5	0.1	0	0.1	0.3	0.5	0.1	1	0.9	0.7
	0.2	0.3	0.1	0.6	1	0.5	0.9	1	0.9	p 6	0.1	0	0.1	0.4	0.7	0.5	0.8	1	1	p 6	0.5	0.6	0.7	0.9	1	0.5	0.6	0.8	0.3	p 6	0	0	0	0.1	0.6	0.5	0.8	1	1	p 6	0.2	0.1	0	0.3	0.9	0.5	0.9	1	1
	0.1	0	0	0.2	0.1	0.1	0.5	1	0.4	p 7	0	0	0	0.1	0.3	0.2	0.5	0.9	0.8	p 7	0.3	0.4	0.4	0.9	0.3	0.4	0.5	0.1	0.2	p 7	0	0	0.1	0	0.2	0.2	0.5	0.9	1	p 7	0	0	0	0	0	0.1	0.5	0.7	0.1
	0	0	0	0	0.1	0	0	0.5	0.2	p 8	0	0	0	0	0	0	0.1	0.5	0.3	p 8	0.7	0.6	0.4	0.7	0.7	0.2	0.9	0.5	0	p 8	0.1	0	0	0	0.1	0	0.1	0.5	0.3	p 8	0	0	0	0.1	0.1	0	0.3	0.5	0.7
	0	0	0	0.2	0.2	0.1	0.6	0.8	0.5	p 9	0	0	0	0	0.1	0	0.2	0.7	0.5	p 9	0.9	0.9	0.8	0.8	0.9	0.7	0.8	1	0.5	p 9	0	0	0	0	0.3	0	0	0.7	0.5	p 9	0.1	0.1	0	0.2	0.3	0	0.9	0.3	0.5
sub16	p1	p2	p3	p4	p5	p6	p7	p8	p9		p1	p2	p3	p4	p5	p6	p7	p8	p9		p1	p2	p3	p4	p5	p6	p7	p8	p9		p1	p2	p3	p4	p5	p6	p7	p8	p9		p1	p2	p3	p4	p5	p6	p7	p8	p9
	0.5	0.9	0.7	0.7	1	1	0.8	1	1	p 1	0.5	0.4	1	1	1	1	1	1	1	p 1	0.5	0.9	1	1	1	1	1	1	1	p 1	0.5	0.9	1	0.8	1	1	0.8	1	1	p 1	0.5	1	1	0.2	0.7	1	0.6	1	0.9
	0.1	0.5	0.7	0.2	0.7	1	0.3	1	1	p 2	0.6	0.5	0.5	1	1	1	0.8	1	0.9	p 2	0.1	0.5	0.8	0.8	1	1	0.9	1	1	p 2	0.1	0.5	0.9	0.4	0.6	1	0.4	1	1	p 2	0	0.5	1	0	0.1	0.8	0	0.5	0.6
	0.3	0.3	0.5	0.1	0.6	0.9	0.1	0.7	0.7	p 3	0	0.5	0.5	1	1	1	0.7	1	1	p 3	0	0.2	0.5	0.3	0.9	1	0.7	0.9	1	p 3	0	0.1	0.5	0.1	0.5	0.9	0.4	0.7	0.9	p 3	0	0	0.5	0	0.1	0.1	0.1	0	0.5
	0.3	0.8	0.9	0.5	1	1	0.6	0.8	1	p 4	0	0	0	0.5	0.9	1	0.6	1	0.9	p 4	0	0.2	0.7	0.5	1	1	0.9	1	1	p 4	0.2	0.6	0.9	0.5	1	1	0.5	1	0.9	p 4	0.8	1	1	0.5	1	1	0.8	1	1
	0	0.3	0.4	0	0.5	0.6	0.4	0.8	0.8	p 5	0	0	0	0.1	0.5	0.7	0.1	0.3	0.5	p 5	0	0	0.1	0	0.5	0.9	0.1	1	0.9	p 5	0	0.4	0.5	0	0.5	0.9	0.3	0.7	0.9	p 5	0.3	0.9	0.9	0	0.5	1	0.5	1	0.9
	0	0	0.1	0	0.4	0.5	0.1	0.1	0.4	p 6	0	0	0	0	0.3	0.5	0.1	0	0.6	p 6	0	0	0	0	0.1	0.5	0.1	0.2	0.7	p 6	0	0	0.1	0	0.1	0.5	0.2	0.1	0.6	p 6	0	0.2	0.9	0	0	0.5	0.1	0.4	0.6
	0.2	0.7	0.9	0.4	0.6	0.9	0.5	0.9	1	p 7	0	0.2	0.3	0.4	0.9	0.9	0.5	0.9	1	p 7	0	0.1	0.3	0.1	0.9	0.9	0.5	1	1	p 7	0.2	0.6	0.6	0.5	0.7	0.8	0.5	1	1	p 7	0.4	1	0.9	0.2	0.5	0.9	0.5	1	1
	0	0	0.3	0.2	0.2	0.9	0.1	0.5	0.9	p 8	0	0	0	0	0.7	1	0.1	0.5	0.7	p 8	0	0	0.1	0	0	0.8	0	0.5	1	p 8	0	0	0.3	0	0.3	0.9	0	0.5	0.9	p 8	0	0.5	1	0	0	0.6	0	0.5	0.8
	0	0	0.3	0	0.2	0.6	0	0.1	0.5	p 9	0	0.1	0	0.1	0.5	0.4	0	0.3	0.5	p 9	0	0	0	0	0.1	0.3	0	0	0.5	p 9	0	0	0.1	0.1	0.1	0.4	0	0.1	0.5	p 9	0.1	0.4	0.5	0	0.1	0.4	0	0.2	0.5
sub17	p1	p2	p3	p4	p5	p6	p7	p8	p9		p1	p2	p3	p4	p5	p6	p7	p8	p9		p1	p2	p3	p4	p5	p6	p7	p8	p9		p1	p2	p3	p4	p5	p6	p7	p8	p9		p1	p2	p3	p4	p5	p6	p7	p8	p9
	0.5	0.8	0.7	0.9	1	0.9	1	1	1	p 1	0.5	0.7	0.7	0.9	1	1	1	1	1	p 1	0.5	0.7	0.7	1	0.9	0.8	1	1	1	p 1	0.5	0.8	0.8	1	1	1	1	1	1	p 1	0.5	0.9	0.7	0.7	0.9	0.9	0.9	0.9	1
	0.2	0.5	0.6	0.9	0.8	1	1	1	1	p 2	0.3	0.5	0.4	1	0.9	1	1	1	1	p 2	0.3	0.5	0.7	0.8	0.9	0.9	1	1	1	p 2	0.2	0.5	0.8	0.9	0.9	0.9	1	1	1	p 2	0.1	0.5	0.8	0.6	0.9	0.9	1	1	0.9
	0.3	0.4	0.5	0.9	1	0.7	1	0.9	1	p 3	0.3	0.6	0.5	1	0.9	1	1	1	1	p 3	0.3	0.3	0.5	0.7	1	1	0.9	1	1	p 3	0.2	0.2	0.5	0.7	1	1	0.9	1	1	p 3	0.3	0.2	0.5	0.7	0.8	0.6	0.8	1	0.8
	0.1	0.1	0.1	0.5	0.8	0.7	1	1	0.9	p 4	0.1	0	0	0.5	0.6	0.8	1	1	1	p 4	0	0.2	0.3	0.5	0.9	0.5	1	1	1	p 4	0	0.1	0.3	0.5	0.8	0.9	1	1	0.9	p 4	0.3	0.4	0.3	0.5	0.7	0.9	0.9	0.8	0.8
	0	0.2	0	0.2	0.5	0.5	1	1	1	p 5	0	0.1	0.1	0.4	0.5	1	1	1	0.9	p 5	0.1	0.1	0	0.1	0.5	0.8	1	1	1	p 5	0	0.1	0	0.2	0.5	0.4	1	1	1	p 5	0.1	0.1	0.2	0.3	0.5	0.4	1	0.9	0.8
	0.1	0	0.3	0.3	0.5	0.5	1	1	0.9	p 6	0	0	0	0.2	0	0.5	1	1	1	p 6	0.2	0.1	0	0.5	0.2	0.5	1	1	1	p 6	0	0.1	0	0.1	0.6	0.5	1	1	1	p 6	0.1	0.1	0.4	0.1	0.6	0.5	0.9	0.8	0.9
	0	0	0	0	0	0	0.5	0.9	0.5	p 7	0	0	0	0	0	0	0.5	0.9	0.9	p 7	0	0	0.1	0	0	0	0.5	0.9	0.8	p 7	0	0	0.1	0	0	0	0.5	0.8	0.9	p 7	0.1	0	0.2	0.1	0	0.1	0.5	0.9	0.8
	0	0	0.1	0	0	0	0.1	0.5	0.6	p 8	0	0	0	0	0	0	0.1	0.5	0.7	p 8	0	0	0	0	0	0	0.1	0.5	0.8	p 8	0	0	0	0	0	0	0.2	0.5	0.8	p 8	0.1	0	0	0.2	0.1	0.2	0.1	0.5	0.7
	0	0	0	0.1	0	0.1	0.5	0.4	0.5	p 9	0	0	0	0	0.1	0	0.1	0.3	0.5	p 9	0	0	0	0	0	0	0.2	0.2	0.5	p 9	0	0	0	0.1	0	0	0.1	0.2	0.5	p 9	0	0.1	0.2	0.2	0.2	0.1	0.2	0.3	0.5
sub18	p1	p2	p3	p4	p5	p6	p7	p8	p9		p1	p2	p3	p4	p5	p6	p7	p8	p9		p1	p2	p3	p4	p5	p6	p7	p8	p9		p1	p2	p3	p4	p5	p6	p7	p8	p9		p1	p2	p3	p4	p5	p6	p7	p8	p9
	0.5	0.2	0.4	0.4	0.4	0.9	0.9	1	1	p 1	0.5	0.5	0.7	0.5	0.8	0.6	1	0.9	0.9	p 1	0.5	0.7	0.6	0.5	0.8	0.5	0.8	1	0.8	p 1	0.5	0.7	0.5	0.6	0.8	0.6	0.9	0.9	0.8	p 1	0.5	0.4	0.8	0.8	0.5	0.4	0.8	0.6	0.8
	0.8	0.5	0.5	0.4	0.6	0.7	1	0.8	0.9	p 2	0.5	0.5	0.4	0.9	0.7	0.6	1	1	1	p 2	0.3	0.5	0.5	0.3	0.4	0.6	0.8	0.8	0.8	p 2	0.3	0.5	0.5	0.5	0.6	0.7	1	1	1	p 2	0.6	0.5	0.3	0.8	0.7	0.6	0.9	0.8	0.5
	0.6	0.5	0.5	0.4	0.6	0.4	1	0.8	0.9	p 3	0.3	0.6	0.5	0.4	0.6	0.8	0.8	1	0.9	p 3	0.4	0.5	0.5	0.4	0.7	0.5	1	0.9	0.9	p 3	0.5	0.5	0.5	0.6	0.7	0.5	0.9	1	0.9	p 3	0.2	0.7	0.5	0.7	0.6	0.7	0.7	0.6	0.8
	0.6	0.6	0.6	0.5	0.4	0.5	0.9	0.9	0.9	p 4	0.5	0.1	0.6	0.5	0.4	0.5	0.9	0.9	0.7	p 4	0.5	0.7	0.6	0.5	0.5	0.8	0.8	0.9	0.9	p 4	0.4	0.5	0.4	0.5	0.3	0.6	1	0.9	0.9	p 4	0.2	0.2	0.3	0.5	0.5	0.4	0.8	0.7	0.8
	0.6	0.4	0.4	0.6	0.5	0.6	0.8	0.8	0.9	p 5	0.2	0.3	0.4	0.6	0.5	0.4	0.9	1	1	p 5	0.2	0.6	0.3	0.5	0.5	0.5	0.8	0.8	0.9	p 5	0.2	0.4	0.3	0.7	0.5	0.7	0.8	0.9	0.9	p 5	0.5	0.3	0.4	0.5	0.5	0.6	0.7	0.7	0.4
	0.1	0.3	0.6	0.5	0.4	0.5	1	0.9	1	p 6	0.4	0.4	0.2	0.5	0.6	0.5	1	0.6	0.8	p 6	0.5	0.4	0.5	0.2	0.5	0.5	0.9	1	0.8	p 6	0.4	0.3	0.5	0.4	0.3	0.5	0.7	0.9	1	p 6	0.6	0.4	0.3	0.6	0.4	0.5	0.8	0.7	0.6
	0.1	0	0	0.1	0.2	0	0.5	0.6	0.5	p 7	0	0	0.2	0.1	0.1	0	0.5	0.3	0.7	p 7	0.2	0.2	0	0.2	0.2	0.1	0.5	0.5	0.5	p 7	0.1	0	0.1	0	0.2	0.3	0.5	0.5	0.8	p 7	0.2	0.1	0.3	0.2	0.3	0.2	0.5	0.5	0.5
	0	0.2	0.2	0.1	0.2	0.1	0.4	0.5	0.5	p 8	0.1	0	0	0.1	0	0.4	0.7	0.5	0.4	p 8	0	0.2	0.1	0.1	0.2	0	0.5	0.5	0.8	p 8	0.1	0	0	0.1	0.1	0.1	0.5	0.5	0.7	p 8	0.4	0.2	0.4	0.3	0.3	0.3	0.5	0.5	0.6
	0	0.1	0.1	0.1	0.1	0	0.5	0.5	0.5	p 9	0.1	0	0.1	0.3	0	0.2	0.3	0.6	0.5	p 9	0.2	0.2	0.1	0.1	0.1	0.2	0.5	0.2	0.5	p 9	0.2	0	0.1	0.1	0.1	0	0.2	0.3	0.5	p 9	0.2	0.5	0.2	0.2	0.6	0.4	0.5	0.4	0.5
sub19	p1	p2	p3	p4	p5	p6	p7	p8	p9		p1	p2	p3	p4	p5	p6	p7	p8	p9		p1	p2	p3	p4	p5	p6	p7	p8	p9		p1	p2	p3	p4	p5	p6	p7	p8	p9		p1	p2	p3	p4	p5	p6	p7	p8	p9
	0.5	1	1	1	1	0.9	0.9	1	1	p 1	0.5	1	1	1	0.9	1	1	1	1	p 1	0.5	0.9	1	1	1	1	1	1	1	p 1	0.5	1	1	1	1	1	1	1	1	p 1	0.5	1	1	1	0.8	1	1	1	1
	0	0.5	0.8	0.9	1	1	1	1	1	p 2	0	0.5	0.8	0.9	1	1	1	1	1	p 2	0.1	0.5	0.9	0.9	0.9	0.9	1	1	1	p 2	0	0.5	1	0.7	1	1	1	1	1	p 2	0	0.5	0.7	0.5	0.8	1	0.8	1	1
	0	0.2	0.5	0.6	1	1	1	0.9	1	p 3	0	0.2	0.5	0.9	1	1	1	1	1	p 3	0	0.1	0.5	1	1	1	1	1	1	p 3	0	0	0.5	0.7	1	1	1	1	1	p 3	0	0.3	0.5	0.2	0.4	0.8	0.7	1	0.9
	0	0.1	0.4	0.5	1	1	1	1	1	p 4	0	0.1	0.1	0.5	1	1	1	1	1	p 4	0	0.1	0	0.5	0.9	1	1	1	1	p 4	0	0.3	0.3	0.5	1	1	1	1	1	p 4	0	0.5	0.8	0.5	0.9	1	1	1	0.8
	0	0	0	0	0.5	1	0.9	1	0.9	p 5	0.1	0	0	0	0.5	0.9	1	1	0.9	p 5	0	0.1	0	0.1	0.5	0.9	1	1	1	p 5	0	0	0	0	0.5	0.9	0.9	1	1	p 5	0.2	0.2	0.6	0.1	0.5	0.9	1	0.9	1
	0.1	0	0	0	0	0.5	0.9	0.8	1	p 6	0	0	0	0	0.1	0.5	1	1	0.9	p 6	0	0.1	0	0	0.1	0.5	1	1	1	p 6	0	0	0	0	0.1	0.5	1	1	1	p 6	0	0	0.2	0	0.1	0.5	1	1	1
	0.1	0	0	0	0.1	0.1	0.5	1	0.9	p 7	0	0	0	0	0	0	0.5	1	1	p 7	0	0	0	0	0	0	0.5	0.9	1	p 7	0	0	0	0	0.1	0	0.5	0.9	1	p 7	0	0.2	0.3	0	0	0	0.5	0.9	1
	0	0	0.1	0	0	0.2	0	0.5	0.6	p 8	0	0	0	0	0	0	0	0.5	1	p 8	0	0	0	0	0	0	0.1	0.5	0.9	p 8	0	0	0	0	0	0	0.1	0.5	1	p 8	0	0	0	0	0.1	0	0.1	0.5	1
	0	0	0	0	0.1	0	0.1	0.4	0.5	p 9	0	0	0	0	0.1	0.1	0	0	0.5	p 9	0	0	0	0	0	0	0	0.1	0.5	p 9	0	0	0	0	0	0	0	0	0.5	p 9	0	0	0.1	0.2	0	0	0	0	0.5
sub20	p1	p2	p3	p4	p5	p6	p7	p8	p9		p1	p2	p3	p4	p5	p6	p7	p8	p9		p1	p2	p3	p4	p5	p6	p7	p8	p9		p1	p2	p3	p4	p5	p6	p7	p8	p9		p1	p2	p3	p4	p5	p6	p7	p8	p9
	0.5	0.6	0.6	0.6	0.7	0.9	0.9	0.9	0.9	p 1	0.5	0.6	0.9	0.8	0.8	0.9	0.8	1	1	p 1	0.5	0.5	0.6	0.9	0.7	0.8	1	0.9	1	p 1	0.5	0.5	0.7	0.5	0.6	0.7	0.9	0.8	0.9	p 1	0.5	0.8	0.5	0.6	0.4	0.7	0.8	0.8	0.6
	0.4	0.5	0.5	0.3	0.5	0.7	0.9	1	0.9	p 2	0.4	0.5	0.4	0.6	0.9	0.9	0.9	0.9	0.8	p 2	0.5	0.5	0.6	0.8	0.8	0.7	1	1	1	p 2	0.5	0.5	0.7	0.6	0.4	0.8	0.9	0.9	0.9	p 2	0.2	0.5	0.8	0.2	0.3	0.3	0.8	0.7	0.9
	0.4	0.5	0.5	0.5	0.4	0.5	0.8	0.9	0.9	p 3	0.1	0.6	0.5	0.6	0.8	0.9	0.8	1	1	p 3	0.4	0.4	0.5	0.6	0.7	0.9	0.9	0.9	1	p 3	0.3	0.3	0.5	0.4	0.6	0.6	1	1	1	p 3	0.5	0.2	0.5	0.2	0.5	0.6	0.5	0.7	0.8
	0.4	0.7	0.5	0.5	0.6	0.8	1	0.9	0.9	p 4	0.2	0.4	0.4	0.5	0.7	1	0.9	0.9	1	p 4	0.1	0.2	0.4	0.5	0.6	0.8	1	1	1	p 4	0.5	0.4	0.6	0.5	0.7	0.6	1	1	1	p 4	0.4	0.8	0.8	0.5	1	0.8	0.9	1	0.9
	0.3	0.5	0.6	0.4	0.5	0.5	0.8	0.9	0.9	p 5	0.2	0.1	0.2	0.3	0.5	0.7	0.9	1	0.9	p 5	0.3	0.2	0.3	0.4	0.5	0.6	1	0.9	1	p 5	0.4	0.6	0.4	0.3	0.5	0.9	0.9	0.9	0.9	p 5	0.6	0.7	0.5	0	0.5	0.6	0.7	0.9	1
	0.1	0.3	0.5	0.2	0.5	0.5	0.7	0.9	0.9	p 6	0.1	0.1	0.1	0	0.3	0.5	0.9	0.9	1	p 6	0.2	0.3	0.1	0.2	0.4	0.5	0.8	0.9	1	p 6	0.3	0.2	0.4	0.4	0.1	0.5	0.7	0.9	0.9	p 6	0.3	0.7	0.4	0.2	0.4	0.5	0.8	0.5	0.7
	0.1	0.1	0.2	0	0.2	0.3	0.5	0.6	0.4	p 7	0.2	0.1	0.2	0.1	0.1	0.1	0.5	0.6	0.9	p 7	0	0	0.1	0	0	0.2	0.5	0.8	0.5	p 7	0.1	0.1	0	0	0.1	0.3	0.5	0.6	0.7	p 7	0.2	0.2	0.5	0.1	0.3	0.2	0.5	0.6	0.7
	0.1	0	0.1	0.1	0.1	0.1	0.4	0.5	0.4	p 8	0	0.1	0	0.1	0	0.1	0.4	0.5	0.5	p 8	0.1	0	0.1	0	0.1	0.1	0.2	0.5	0.6	p 8	0.2	0.1	0	0	0.1	0.1	0.4	0.5	0.6	p 8	0.2	0.3	0.3	0	0.1	0.5	0.4	0.5	0.7
	0.1	0.1	0.1	0.1	0.1	0.1	0.6	0.6	0.5	p 9	0	0.2	0	0	0.1	0	0.1	0.5	0.5	p 9	0	0	0	0	0	0	0.5	0.4	0.5	p 9	0.1	0.1	0	0	0.1	0.1	0.3	0.4	0.5	p 9	0.4	0.1	0.2	0.1	0	0.3	0.3	0.3	0.5
sub21	p1	p2	p3	p4	p5	p6	p7	p8	p9		p1	p2	p3	p4	p5	p6	p7	p8	p9		p1	p2	p3	p4	p5	p6	p7	p8	p9		p1	p2	p3	p4	p5	p6	p7	p8	p9		p1	p2	p3	p4	p5	p6	p7	p8	p9
	0.5	0.7	0.8	0.7	0.9	1	0.9	0.9	1	p 1	0.5	0.7	0.7	0.9	0.9	0.9	0.9	0.9	1	p 1	0.5	0.9	0.9	0.8	0.9	1	1	1	1	p 1	0.5	0.6	0.5	0.7	0.8	1	0.9	0.9	1	p 1	0.5	0.7	0.7	0.5	0.9	1	0.8	1	0.8
	0.3	0.5	0.6	0.7	0.8	0.7	1	1	1	p 2	0.3	0.5	0.7	0.6	0.8	0.9	0.7	1	1	p 2	0.1	0.5	0.7	0.5	1	0.7	1	1	1	p 2	0.4	0.5	0.6	0.4	1	0.8	0.9	1	0.9	p 2	0.3	0.5	0.5	0.4	1	0.7	0.9	0.8	0.8
	0.2	0.4	0.5	0.8	0.8	0.8	0.9	1	1	p 3	0.3	0.3	0.5	0.9	1	1	0.9	1	1	p 3	0.1	0.3	0.5	0.5	0.8	0.9	0.9	1	0.9	p 3	0.5	0.4	0.5	0.6	0.9	0.7	0.8	0.9	1	p 3	0.3	0.5	0.5	0.7	0.3	0.9	0.4	0.8	0.8
	0.3	0.3	0.2	0.5	0.4	0.8	0.9	1	1	p 4	0.1	0.4	0.1	0.5	0.7	0.8	0.9	0.9	0.8	p 4	0.2	0.5	0.5	0.5	0.8	0.8	1	1	1	p 4	0.3	0.6	0.4	0.5	0.8	0.9	1	0.8	1	p 4	0.5	0.6	0.3	0.5	0.9	0.9	0.8	0.9	0.9
	0.1	0.2	0.2	0.6	0.5	0.6	0.8	0.7	0.9	p 5	0.1	0.2	0	0.3	0.5	0.9	0.8	0.9	1	p 5	0.1	0	0.2	0.2	0.5	0.5	0.7	0.7	1	p 5	0.2	0	0.1	0.2	0.5	0.7	0.7	0.8	1	p 5	0.1	0	0.7	0.1	0.5	0.5	0.8	0.8	0.9
	0	0.3	0.2	0.2	0.4	0.5	0.7	1	0.9	p 6	0.1	0.1	0	0.2	0.1	0.5	0.6	0.8	0.9	p 6	0	0.3	0.1	0.2	0.5	0.5	0.8	0.9	1	p 6	0	0.2	0.3	0.1	0.3	0.5	0.7	1	1	p 6	0	0.3	0.1	0.1	0.5	0.5	0.7	0.7	0.9
	0.1	0	0.1	0.1	0.2	0.3	0.5	0.5	0.6	p 7	0.1	0.3	0.1	0.1	0.2	0.4	0.5	0.6	0.7	p 7	0	0	0.1	0	0.3	0.2	0.5	0.6	0.7	p 7	0.1	0.1	0.2	0	0.3	0.3	0.5	0.8	0.7	p 7	0.2	0.1	0.6	0.2	0.2	0.3	0.5	0.7	0.8
	0.1	0	0	0	0.3	0	0.5	0.5	0.2	p 8	0.1	0	0	0.1	0.1	0.2	0.4	0.5	0.7	p 8	0	0	0	0	0.3	0.1	0.4	0.5	0.4	p 8	0.1	0	0.1	0.2	0.2	0	0.2	0.5	0.8	p 8	0	0.2	0.2	0.1	0.2	0.3	0.3	0.5	0.9
	0	0	0	0	0.1	0.1	0.4	0.8	0.5	p 9	0	0	0	0.2	0	0.1	0.3	0.3	0.5	p 9	0	0	0.1	0	0	0	0.3	0.6	0.5	p 9	0	0.1	0	0	0	0	0.3	0.2	0.5	p 9	0.2	0.2	0.2	0.1	0.1	0.1	0.2	0.1	0.5
sub22	p1	p2	p3	p4	p5	p6	p7	p8	p9		p1	p2	p3	p4	p5	p6	p7	p8	p9		p1	p2	p3	p4	p5	p6	p7	p8	p9		p1	p2	p3	p4	p5	p6	p7	p8	p9		p1	p2	p3	p4	p5	p6	p7	p8	p9
	0.5	0.6	0.5	0.7	0.8	0.7	1	0.9	1	p 1	0.5	0.8	0.8	0.6	1	1	0.9	1	1	p 1	0.5	0.7	0.9	0.8	1	0.9	0.7	1	1	p 1	0.5	0.8	0.8	0.8	0.9	1	0.9	1	1	p 1	0.5	0.7	1	0.4	1	0.6	0.8	1	1
	0.4	0.5	0.7	0.3	1	0.8	0.8	0.8	1	p 2	0.2	0.5	0.5	0.4	0.8	0.7	0.9	1	1	p 2	0.3	0.5	0.7	0.8	0.9	0.9	0.6	0.9	0.9	p 2	0.2	0.5	0.5	0.4	0.8	0.7	0.6	0.9	1	p 2	0.3	0.5	0.4	0.4	0.2	0.7	0.7	0.9	0.6
	0.5	0.3	0.5	0.4	0.9	1	0.6	1	0.8	p 3	0.2	0.5	0.5	0.6	0.5	1	0.9	1	0.9	p 3	0.1	0.3	0.5	0.4	0.9	0.9	0.3	0.8	0.8	p 3	0.2	0.5	0.5	0.4	0.5	0.7	0.8	0.8	1	p 3	0	0.6	0.5	0.1	0.3	0.4	0.7	0.7	0.9
	0.3	0.7	0.6	0.5	0.6	0.9	0.9	1	0.9	p 4	0.4	0.6	0.4	0.5	0.8	0.9	0.8	1	0.9	p 4	0.2	0.2	0.6	0.5	0.8	0.9	0.8	0.8	0.8	p 4	0.2	0.6	0.6	0.5	0.5	1	1	1	1	p 4	0.6	0.6	0.9	0.5	1	0.9	0.9	1	1
	0.2	0	0.1	0.4	0.5	0.8	0.8	0.9	0.8	p 5	0	0.2	0.5	0.2	0.5	0.7	0.8	0.9	0.8	p 5	0	0.1	0.1	0.2	0.5	0.5	0.6	0.5	0.9	p 5	0.1	0.2	0.5	0.5	0.5	0.9	0.8	0.9	1	p 5	0	0.8	0.7	0	0.5	0.5	0.7	1	0.8
	0.3	0.2	0	0.1	0.2	0.5	0.6	0.6	0.7	p 6	0	0.3	0	0.1	0.3	0.5	0.5	0.9	0.9	p 6	0.1	0.1	0.1	0.1	0.5	0.5	0.4	0.7	0.6	p 6	0	0.3	0.3	0	0.1	0.5	0.9	0.4	0.8	p 6	0.4	0.3	0.6	0.1	0.5	0.5	0.4	1	0.8
	0	0.2	0.4	0.1	0.2	0.4	0.5	0.7	0.9	p 7	0.1	0.1	0.1	0.2	0.2	0.5	0.5	1	0.7	p 7	0.3	0.4	0.7	0.2	0.4	0.6	0.5	0.7	0.7	p 7	0.1	0.4	0.2	0	0.2	0.1	0.5	0.8	0.9	p 7	0.2	0.3	0.3	0.1	0.3	0.6	0.5	0.6	0.8
	0.1	0.2	0	0	0.1	0.4	0.3	0.5	0.3	p 8	0	0	0	0	0.1	0.1	0	0.5	0.7	p 8	0	0.1	0.2	0.2	0.5	0.3	0.3	0.5	0.7	p 8	0	0.1	0.2	0	0.1	0.6	0.2	0.5	0.7	p 8	0	0.1	0.3	0	0	0	0.4	0.5	0.2
	0	0	0.2	0.1	0.2	0.3	0.1	0.7	0.5	p 9	0	0	0.1	0.1	0.2	0.1	0.3	0.3	0.5	p 9	0	0.1	0.2	0.2	0.1	0.4	0.3	0.3	0.5	p 9	0	0	0	0	0	0.2	0.1	0.3	0.5	p 9	0	0.4	0.1	0	0.2	0.2	0.2	0.8	0.5
sub23	p1	p2	p3	p4	p5	p6	p7	p8	p9		p1	p2	p3	p4	p5	p6	p7	p8	p9		p1	p2	p3	p4	p5	p6	p7	p8	p9		p1	p2	p3	p4	p5	p6	p7	p8	p9		p1	p2	p3	p4	p5	p6	p7	p8	p9
	0.5	0.7	0.9	0.4	0.9	0.8	0.4	0.7	0.9	p 1	0.5	0.8	0.7	0.7	0.9	1	0.7	1	1	p 1	0.5	0.7	0.9	0.6	0.9	1	0.5	0.9	0.9	p 1	0.5	0.6	0.9	0.4	0.8	0.9	0.8	1	1	p 1	0.5	0.7	0.9	0.4	0.5	0.7	0.7	1	0.8
	0.3	0.5	0.8	0.3	0.5	0.6	0.4	0.7	0.7	p 2	0.2	0.5	0.6	0.3	0.6	0.7	0.7	0.8	0.9	p 2	0.3	0.5	0.6	0.6	1	0.8	0.5	0.8	0.8	p 2	0.4	0.5	0.7	0.2	0.3	0.7	0.1	0.9	1	p 2	0.3	0.5	0.6	0	0.4	0.4	0.4	0.7	0.7
	0.1	0.2	0.5	0.2	0.3	0.7	0.5	0.5	0.6	p 3	0.3	0.4	0.5	0.2	0.7	0.8	0.2	0.6	1	p 3	0.1	0.4	0.5	0.3	0.5	0.8	0.2	0.5	0.8	p 3	0.1	0.3	0.5	0.1	0.3	0.7	0.3	0.5	0.6	p 3	0.1	0.4	0.5	0.3	0.4	0.3	0.2	0.6	0.9
	0.6	0.7	0.8	0.5	0.6	1	0.8	0.9	0.8	p 4	0.3	0.7	0.8	0.5	1	0.8	0.6	1	1	p 4	0.4	0.4	0.7	0.5	0.7	0.9	0.7	0.7	0.8	p 4	0.6	0.8	0.9	0.5	1	1	1	1	0.8	p 4	0.6	1	0.7	0.5	0.8	1	0.8	1	1
	0.1	0.5	0.7	0.4	0.5	0.9	0.4	0.6	0.9	p 5	0.1	0.4	0.3	0	0.5	0.7	0.3	0.8	0.8	p 5	0.1	0	0.5	0.3	0.5	0.9	0.2	0.6	0.7	p 5	0.2	0.7	0.7	0	0.5	1	0.4	0.5	0.6	p 5	0.5	0.6	0.6	0.2	0.5	0.5	0.5	0.8	0.8
	0.2	0.4	0.3	0	0.1	0.5	0.3	0.6	0.5	p 6	0	0.3	0.2	0.2	0.3	0.5	0.2	0.7	0.8	p 6	0	0.2	0.2	0.1	0.1	0.5	0.2	0.4	0.7	p 6	0.1	0.3	0.3	0	0	0.5	0.1	0.5	0.8	p 6	0.3	0.6	0.7	0	0.5	0.5	0.7	0.5	0.7
	0.6	0.6	0.5	0.2	0.6	0.7	0.5	0.7	0.8	p 7	0.3	0.3	0.8	0.4	0.7	0.8	0.5	0.9	1	p 7	0.5	0.5	0.8	0.3	0.8	0.8	0.5	0.8	0.9	p 7	0.2	0.9	0.7	0	0.6	0.9	0.5	0.8	0.8	p 7	0.3	0.6	0.8	0.2	0.5	0.3	0.5	0.7	0.8
	0.3	0.3	0.5	0.1	0.4	0.4	0.3	0.5	0.6	p 8	0	0.2	0.4	0	0.2	0.3	0.1	0.5	0.6	p 8	0.1	0.2	0.5	0.3	0.4	0.6	0.2	0.5	0.7	p 8	0	0.1	0.5	0	0.5	0.5	0.2	0.5	0.5	p 8	0	0.3	0.4	0	0.2	0.5	0.3	0.5	0.5
	0.1	0.3	0.4	0.2	0.1	0.5	0.2	0.4	0.5	p 9	0	0.1	0	0	0.2	0.2	0	0.4	0.5	p 9	0.1	0.2	0.2	0.2	0.3	0.3	0.1	0.3	0.5	p 9	0	0	0.4	0.2	0.4	0.2	0.2	0.5	0.5	p 9	0.2	0.3	0.1	0	0.2	0.3	0.2	0.5	0.5
sub24	p1	p2	p3	p4	p5	p6	p7	p8	p9		p1	p2	p3	p4	p5	p6	p7	p8	p9		p1	p2	p3	p4	p5	p6	p7	p8	p9		p1	p2	p3	p4	p5	p6	p7	p8	p9		p1	p2	p3	p4	p5	p6	p7	p8	p9
	0.5	0.8	0.7	1	0.8	1	1	1	1	p 1	0.5	0.7	0.9	0.8	0.9	1	0.9	1	1	p 1	0.5	0.6	0.9	0.8	1	0.9	1	1	1	p 1	0.5	0.7	0.8	0.8	1	1	1	1	1	p 1	0.5	0.9	1	0.4	0.8	1	0.8	0.9	1
	0.2	0.5	1	0.4	0.7	0.8	1	1	1	p 2	0.3	0.5	0.6	0.8	1	0.8	1	1	1	p 2	0.4	0.5	0.7	0.8	0.9	0.9	1	1	1	p 2	0.3	0.5	0.9	0.5	0.7	0.8	1	1	1	p 2	0.1	0.5	0.8	0.1	0.1	0.6	0.7	0.7	0.8
	0.3	0	0.5	0.5	0.4	0.6	0.9	1	0.9	p 3	0.1	0.4	0.5	0.6	1	0.8	0.9	1	1	p 3	0.1	0.3	0.5	0.6	0.9	0.9	0.9	0.9	1	p 3	0.2	0.1	0.5	0.3	0.5	0.6	0.8	0.9	1	p 3	0	0.2	0.5	0	0.5	0.3	0.4	0.5	0.8
	0	0.6	0.5	0.5	0.9	1	1	1	0.9	p 4	0.2	0.2	0.4	0.5	0.8	1	0.9	1	1	p 4	0.2	0.2	0.4	0.5	1	0.9	1	1	0.9	p 4	0.2	0.5	0.7	0.5	0.7	0.9	0.9	1	1	p 4	0.6	0.9	1	0.5	0.9	1	0.8	1	1
	0.2	0.3	0.6	0.1	0.5	0.6	0.9	0.9	1	p 5	0.1	0	0	0.2	0.5	0.9	0.8	0.9	1	p 5	0	0.1	0.1	0	0.5	0.9	1	0.9	1	p 5	0	0.3	0.5	0.3	0.5	0.7	0.9	1	1	p 5	0.2	0.9	0.5	0.1	0.5	0.9	0.7	0.9	1
	0	0.2	0.4	0	0.4	0.5	0.8	1	1	p 6	0	0.2	0.2	0	0.1	0.5	0.9	0.9	1	p 6	0.1	0.1	0.1	0.1	0.1	0.5	0.8	1	0.9	p 6	0	0.2	0.4	0.1	0.3	0.5	0.7	0.9	1	p 6	0	0.4	0.7	0	0.1	0.5	0.7	1	1
	0	0	0.1	0	0.1	0.2	0.5	0.8	0.7	p 7	0.1	0	0.1	0.1	0.2	0.1	0.5	0.8	0.9	p 7	0	0	0.1	0	0	0.2	0.5	0.9	0.9	p 7	0	0	0.2	0.1	0.1	0.3	0.5	0.9	0.9	p 7	0.2	0.3	0.6	0.2	0.3	0.3	0.5	0.7	1
	0	0	0	0	0.1	0	0.2	0.5	0.9	p 8	0	0	0	0	0.1	0.1	0.2	0.5	0.9	p 8	0	0	0.1	0	0.1	0	0.1	0.5	0.9	p 8	0	0	0.1	0	0	0.1	0.1	0.5	0.7	p 8	0.1	0.3	0.5	0	0.1	0	0.3	0.5	0.9
	0	0	0.1	0.1	0	0	0.3	0.1	0.5	p 9	0	0	0	0	0	0	0.1	0.1	0.5	p 9	0	0	0	0.1	0	0.1	0.1	0.1	0.5	p 9	0	0	0	0	0	0	0.1	0.3	0.5	p 9	0	0.2	0.2	0	0	0	0	0.1	0.5
[truncated: 1 more columns]

## Sheet: convert data-adult group-Exp1
No. model		convert data of adult group in experiment 1											Z-score of adult group in experiment 1
	subject	p1	p2	p3	p4	p5	p6	p7	p8	p9	Min	Abs	subject	p1	p2	p3	p4	p5	p6	p7	p8	p9
model 1	sub1	0.645513	0.00709707	-0.476936	0.51415	0.179609	-0.92715	0.464719	0.0949307	-0.501933	-0.92715	0.92715	sub1	1.57266	0.934247	0.450213	1.4413	1.10676	0	1.39187	1.02208	0.425216
	sub2	-0.476936	-0.879995	-0.868321	-0.16715	-0.269721	-0.24386	0.949054	1.06559	0.891341	-0.879995	0.879995	sub2	0.403058	0	0.0116741	0.712844	0.610274	0.636135	1.82905	1.94558	1.77134
	sub3	-0.550252	-0.405569	-0.518167	-0.518167	-0.692968	-0.604584	1.12669	1.12472	1.0383	-0.692968	0.692968	sub3	0.142716	0.287399	0.1748	0.1748	0	0.0883838	1.81965	1.81769	1.73127
	sub4	-0.808077	-0.76771	-1.02437	-0.121101	0.111413	-0.550252	1.09145	1.29723	0.771413	-1.02437	1.02437	sub4	0.216289	0.256656	0	0.903265	1.13578	0.474114	2.11582	2.3216	1.79578
	sub5	-0.895606	-0.520697	0.100611	-1.06898	-0.360403	0.249552	0.396203	0.84758	1.25174	-1.06898	1.06898	sub5	0.173376	0.548285	1.16959	0	0.708579	1.31853	1.46518	1.91656	2.32073
	sub6	-1.038	-0.625315	-0.550252	-0.777096	-0.106595	-0.0713482	0.934539	1.05108	1.18299	-1.038	1.038	sub6	0	0.412685	0.487749	0.260905	0.931406	0.966652	1.97254	2.08908	2.22099
	sub7	-1.42173	-0.779927	-0.877706	-0.414404	0.195541	0.00851425	0.771413	1.29723	1.22106	-1.42173	1.42173	sub7	0	0.641798	0.544019	1.00732	1.61727	1.43024	2.19314	2.71896	2.64279
	sub8	-1.05337	-0.619331	-0.325156	-0.673342	-0.322858	0.181897	0.544582	1.0812	1.18638	-1.05337	1.05337	sub8	0	0.43404	0.728214	0.380029	0.730512	1.23527	1.59795	2.13457	2.23975
	sub9	-1.25174	-0.756043	-0.990838	-0.325156	0.0127797	0.102028	0.731046	1.18582	1.29211	-1.25174	1.25174	sub9	0	0.4957	0.260905	0.926587	1.26452	1.35377	1.98279	2.43756	2.54385
	sub10	-1.0741	-1.01072	-0.615937	-0.414404	0.0841279	0.40589	0.406443	1.0022	1.2165	-1.0741	1.0741	sub10	0	0.0633869	0.458165	0.659698	1.15823	1.47999	1.48054	2.0763	2.2906
	sub11	-1.25686	-0.712844	-0.335959	-0.466134	0.089248	0.517303	0.289055	0.673332	1.20286	-1.25686	1.25686	sub11	0	0.544019	0.920905	0.79073	1.34611	1.77417	1.54592	1.9302	2.45973
	sub12	-1.29211	-0.365523	0.670812	-1.02096	0.292741	0.745793	-0.620195	0.584948	1.00449	-1.29211	1.29211	sub12	0	0.926587	1.96292	0.271155	1.58485	2.0379	0.671915	1.87706	2.2966
	sub13	-0.345888	-0.842459	-1.20798	0.325156	-0.0281497	-0.785057	1.42173	1.0562	0.406452	-1.20798	1.20798	sub13	0.862095	0.365523	0	1.53314	1.17983	0.422925	2.62971	2.26418	1.61443
	sub14	-1.04312	-0.694945	-0.718829	-0.305289	-0.273977	-0.0920797	0.997935	1.02805	1.10225	-1.04312	1.04312	sub14	0	0.348176	0.324292	0.737832	0.769144	0.951041	2.04106	2.07117	2.14537
	sub15	-1.0201	-0.695799	-1.23896	0.0642511	0.454771	-0.384287	0.731609	1.33248	0.756043	-1.23896	1.23896	sub15	0.218863	0.543164	0	1.30321	1.69373	0.854677	1.97057	2.57144	1.99501
	sub16	-1.08349	-0.370643	0.114245	-0.847589	0.264912	1.03177	-0.574699	0.468422	0.997071	-1.08349	1.08349	sub16	0	0.712844	1.19773	0.235899	1.3484	2.11526	0.508789	1.55191	2.08056
	sub17	-1.16762	-0.90159	-0.804924	-0.232514	0.00426543	-0.0662281	0.954174	1.17045	1.04398	-1.16762	1.16762	sub17	0	0.266025	0.362691	0.935102	1.17188	1.10139	2.12179	2.33806	2.2116
	sub18	-0.47235	-0.57045	-0.41867	-0.483483	-0.357571	-0.307256	0.898438	0.776241	0.935102	-0.57045	0.57045	sub18	0.0981	0	0.15178	0.0869666	0.212879	0.263193	1.46889	1.34669	1.50555
	sub19	-1.38136	-0.966954	-0.625315	-0.560502	0.0807338	0.454771	0.650312	1.12157	1.22675	-1.38136	1.38136	sub19	0	0.414404	0.756043	0.820857	1.46209	1.83613	2.03167	2.50292	2.6081
	sub20	-0.712294	-0.439401	-0.322003	-0.619331	-0.320036	-0.0488811	0.712844	0.951034	0.798068	-0.712294	0.712294	sub20	0	0.272893	0.390291	0.0929633	0.392258	0.663413	1.42514	1.66333	1.51036
	sub21	-1.00275	-0.728214	-0.666795	-0.363235	-0.0210526	0.072782	0.733576	1.02522	0.950472	-1.00275	1.00275	sub21	0	0.274539	0.335959	0.639519	0.981701	1.07554	1.73633	2.02797	1.95323
	sub22	-0.746114	-0.617914	-0.543164	-0.666245	0.0238843	0.455884	0.367821	0.888509	0.837339	-0.746114	0.746114	sub22	0	0.1282	0.20295	0.0798695	0.769998	1.202	1.11394	1.63462	1.58345
	sub23	-0.580931	-0.0935135	0.301272	-0.720263	-0.172512	0.535203	-0.200982	0.345344	0.586382	-0.720263	0.720263	sub23	0.139331	0.626749	1.02153	0	0.547751	1.25547	0.51928	1.06561	1.30664
	sub24	-1.1591	-0.761163	-0.226523	-0.678462	-0.229675	0.0562994	0.774807	1.00732	1.2165	-1.1591	1.1591	sub24	0	0.397938	0.932579	0.480639	0.929426	1.2154	1.93391	2.16642	2.3756
model 2	sub1	0.653713	0.443988	-0.0860953	0.0841183	-0.221714	-0.633846	0.256961	-0.14665	-0.350474	-0.633846	0.633846	sub1	1.28756	1.07783	0.547751	0.717965	0.412132	0	0.890807	0.487196	0.283372
	sub2	-0.821728	-0.652601	-0.566184	-0.373484	-0.484888	-0.188987	1.12157	1.1125	0.853805	-0.821728	0.821728	sub2	0	0.169127	0.255544	0.448244	0.33684	0.632741	1.94329	1.93423	1.67553
	sub3	-1.03461	-1.02609	-0.756043	-0.196396	-0.183626	-0.0122172	1.06842	1.0562	1.08435	-1.03461	1.03461	sub3	0	0.0085213	0.278563	0.838211	0.850981	1.02239	2.10303	2.09081	2.11896
	sub4	-0.817462	-0.845291	-1.25174	0.0403669	0.0460495	-0.340526	1.01244	1.21138	0.944789	-1.25174	1.25174	sub4	0.434281	0.406452	0	1.29211	1.29779	0.911217	2.26418	2.46312	2.19653
	sub5	-0.972637	-0.690679	-0.320036	-0.861223	-0.200099	-0.0431985	0.858935	1.0562	1.17274	-0.972637	0.972637	sub5	0	0.281958	0.652601	0.111413	0.772538	0.929438	1.83157	2.02884	2.14537
	sub6	-1.16762	-0.847589	-0.756043	-0.544019	0.105731	0.0409294	0.820294	1.13008	1.21823	-1.16762	1.16762	sub6	0	0.320026	0.411573	0.623596	1.27335	1.20854	1.98791	2.2977	2.38585
	sub7	-1.42173	-0.941957	-0.926025	-0.325156	0.114245	0.210911	0.771413	1.18582	1.33248	-1.42173	1.42173	sub7	0	0.479768	0.4957	1.09657	1.53597	1.63264	2.19314	2.60754	2.7542
	sub8	-1.25174	-0.788458	-0.525817	-0.538899	-0.00851425	0.227394	0.569578	1.02435	1.29211	-1.25174	1.25174	sub8	0	0.463285	0.725926	0.712844	1.24323	1.47914	1.82132	2.27609	2.54385
	sub9	-1.12157	-0.860661	-1.22675	-0.276275	0.182762	0.0531466	0.690679	1.09657	1.46209	-1.22675	1.22675	sub9	0.105181	0.366085	0	0.950472	1.40951	1.27989	1.91743	2.32332	2.68884
	sub10	-1.42173	-1.00732	-0.820294	-0.40589	0.089248	0.276275	0.771413	1.09657	1.42173	-1.42173	1.42173	sub10	0	0.414404	0.601431	1.01584	1.51097	1.698	2.19314	2.51829	2.84345
	sub11	-1.29723	-1.0562	-0.80666	-0.316642	0.289356	0.579266	0.428055	0.966954	1.2131	-1.29723	1.29723	sub11	0	0.241028	0.490571	0.980589	1.58659	1.8765	1.72529	2.26418	2.51033
	sub12	-1.33248	-0.444531	0.203493	-0.777096	0.41102	1.00559	-0.72931	0.561064	1.10225	-1.33248	1.33248	sub12	0	0.887946	1.53597	0.555382	1.7435	2.33806	0.603167	1.89354	2.43473
	sub13	-0.379174	-1.06472	-1.21138	0.187027	0.0403669	-0.570752	1.38136	1.01584	0.601431	-1.21138	1.21138	sub13	0.832202	0.14666	0	1.3984	1.25174	0.640625	2.59273	2.22721	1.81281
	sub14	-1.15484	-0.908687	-1.0562	-0.276275	-0.0238843	0.130177	0.860661	1.13182	1.29723	-1.15484	1.15484	sub14	0	0.246148	0.0986336	0.878561	1.13095	1.28501	2.0155	2.28665	2.45207
	sub15	-0.873441	-0.913808	-1.42173	-0.170544	0.40589	-0.0216028	0.606551	1.29723	1.09145	-1.42173	1.42173	sub15	0.548285	0.507918	0	1.25118	1.82762	1.40012	2.02828	2.71896	2.51317
	sub16	-1.25118	-0.995104	-0.789313	-0.130177	0.833074	1.08632	-0.247254	0.574146	0.91949	-1.25118	1.25118	sub16	0	0.256077	0.461868	1.121	2.08425	2.3375	1.00393	1.82533	2.17067
	sub17	-1.17274	-0.969786	-1.02609	-0.16203	-0.194979	0.276275	0.81178	1.1807	1.25686	-1.17274	1.17274	sub17	0	0.20295	0.14665	1.01071	0.977757	1.44901	1.98452	2.35343	2.4296
	sub18	-0.647481	-0.748946	-0.482066	-0.200661	-0.327988	-0.182762	0.926587	0.831106	0.83221	-0.748946	0.748946	sub18	0.101465	0	0.26688	0.548285	0.420958	0.566184	1.67553	1.58005	1.58116
	sub19	-1.42173	-0.966954	-0.779927	-0.446257	0.0403669	0.365523	0.731046	1.09657	1.38136	-1.42173	1.42173	sub19	0	0.454771	0.641798	0.975468	1.46209	1.78725	2.15277	2.51829	2.80308
	sub20	-0.959002	-0.634942	-0.608849	-0.558766	-0.138129	0.200661	0.586061	1.00362	1.10935	-0.959002	0.959002	sub20	0	0.32406	0.350153	0.400236	0.820873	1.15966	1.54506	1.96262	2.06835
	sub21	-1.01127	-0.687848	-0.899302	-0.217144	-0.0841279	0.439401	0.520697	0.856103	1.08349	-1.01127	1.01127	sub21	0	0.323421	0.111966	0.794124	0.92714	1.45067	1.53197	1.86737	2.09476
	sub22	-1.08862	-0.538035	-0.584948	-0.626428	-0.0178998	0.339662	0.373183	1.14033	1.00275	-1.08862	1.08862	sub22	0	0.550583	0.503669	0.462189	1.07072	1.42828	1.4618	2.22895	2.09137
	sub23	-0.958993	-0.256961	-0.089248	-0.763461	0.224546	0.428055	-0.425767	0.753211	1.08862	-0.958993	0.958993	sub23	0	0.702032	0.869745	0.195532	1.18354	1.38705	0.533226	1.7122	2.04761
	sub24	-1.12725	-0.887956	-0.641798	-0.569016	0.0403669	0.227394	0.609945	0.966954	1.38136	-1.12725	1.12725	sub24	0	0.239293	0.485451	0.558233	1.16762	1.35464	1.73719	2.0942	2.50861
model 3	sub1	0.874874	0.592367	0.311522	0.317195	0.0414629	-0.715676	-0.196396	-0.200982	-1.02437	-1.02437	1.02437	sub1	1.89924	1.61673	1.33589	1.34156	1.06583	0.30869	0.82797	0.823384	0
	sub2	-0.933996	-0.799804	-0.90159	-0.193011	-0.0685166	-0.312055	1.11447	1.06645	1.02805	-0.933996	0.933996	sub2	0	0.134192	0.0324056	0.740985	0.865479	0.621941	2.04846	2.00045	1.96205
	sub3	-0.988007	-0.758331	-0.720796	-0.162573	-0.205229	-0.454771	1.01015	1.09657	1.18299	-0.988007	0.988007	sub3	0	0.229675	0.267211	0.825434	0.782778	0.533236	1.99816	2.08458	2.17099
	sub4	-0.938804	-0.868321	-1.09374	0.0281497	0.0616608	-0.438288	1.09657	1.22675	0.926025	-1.09374	1.09374	sub4	0.154933	0.225417	0	1.12189	1.1554	0.655449	2.19031	2.32048	2.01976
	sub5	-0.964123	-0.78561	-0.574146	-0.720796	-0.327988	0.57241	0.690679	0.90159	1.20798	-0.964123	0.964123	sub5	0	0.178513	0.389977	0.243326	0.636135	1.53653	1.6548	1.86571	2.1721
	sub6	-0.99424	-0.771975	-0.810044	-0.533779	-0.173376	0.195541	0.658827	1.00732	1.42173	-0.99424	0.99424	sub6	0	0.222264	0.184195	0.460461	0.820864	1.18978	1.65307	2.00156	2.41596
	sub7	-1.34099	-1.0562	-0.641798	-0.454771	0.200661	0.164862	0.650312	1.21081	1.26711	-1.34099	1.34099	sub7	0	0.284789	0.699193	0.88622	1.54165	1.50585	1.9913	2.55181	2.6081
	sub8	-1.08688	-0.728214	-0.513038	-0.581796	-0.24899	0.111413	0.73956	1.13008	1.17787	-1.08688	1.08688	sub8	0	0.358667	0.573844	0.505086	0.837892	1.19829	1.82644	2.21696	2.26475
	sub9	-1.24835	-0.90159	-0.974906	-0.200661	0.210911	-0.134745	0.779927	1.27933	1.19008	-1.24835	1.24835	sub9	0	0.346759	0.273443	1.04769	1.45926	1.1136	2.02828	2.52768	2.43843
	sub10	-1.37284	-1.14545	-0.771413	-0.325156	0.0403669	0.40589	0.690679	1.14545	1.33248	-1.37284	1.37284	sub10	0	0.227394	0.601431	1.04769	1.41321	1.77873	2.06352	2.51829	2.70532
	sub11	-1.42173	-0.931707	-0.583531	-0.588651	0.0807338	0.446257	0.804924	0.990838	1.20286	-1.42173	1.42173	sub11	0	0.490018	0.838194	0.833074	1.50246	1.86798	2.22665	2.41256	2.62459
	sub12	-1.16762	-0.632412	0.177641	-0.891341	0.464157	1.04595	-0.632412	0.498532	1.1375	-1.16762	1.16762	sub12	0	0.535203	1.34526	0.276275	1.63177	2.21357	0.535203	1.66615	2.30511
	sub13	-0.625315	-0.628717	-1.0022	0.227394	-0.0568495	-0.855541	1.33248	1.10508	0.503669	-1.0022	1.0022	sub13	0.376886	0.373484	0	1.22959	0.945351	0.14666	2.33468	2.10728	1.50587
	sub14	-1.07213	-0.966954	-0.951022	-0.365523	-0.089248	0.235908	0.845291	1.1807	1.18299	-1.07213	1.07213	sub14	0	0.105181	0.121113	0.706612	0.982887	1.30804	1.91743	2.25283	2.25512
	sub15	0.043761	0.0864164	-0.430337	0.93227	0.538035	-0.474969	0.294496	-0.0409198	-0.948753	-0.948753	0.948753	sub15	0.992514	1.03517	0.518416	1.88102	1.48679	0.473784	1.24325	0.907833	0
	sub16	-1.42173	-0.918073	-0.374037	-0.655432	0.365523	1.05108	-0.124495	0.779927	1.29723	-1.42173	1.42173	sub16	0	0.503652	1.04769	0.766293	1.78725	2.47281	1.29723	2.20165	2.71896
	sub17	-1.08349	-0.926587	-0.815174	-0.356137	-0.0318526	-0.0361015	0.820294	1.14545	1.2836	-1.08349	1.08349	sub17	0	0.1569	0.268314	0.72735	1.05163	1.04739	1.90378	2.22894	2.36708
	sub18	-0.549718	-0.164007	-0.469518	-0.558233	-0.205791	-0.297006	0.69921	0.743826	0.801238	-0.558233	0.558233	sub18	0.00851425	0.394226	0.0887145	0	0.352442	0.261226	1.25744	1.30206	1.35947
	sub19	-1.42173	-0.975468	-0.771413	-0.365523	-0.0403669	0.284789	0.771413	1.09657	1.42173	-1.42173	1.42173	sub19	0	0.446257	0.650312	1.0562	1.38136	1.70651	2.19314	2.51829	2.84345
	sub20	-0.830242	-0.821728	-0.640062	-0.40589	-0.297871	-0.00283164	0.873441	1.00047	1.12472	-0.830242	0.830242	sub20	0	0.00851425	0.19018	0.424352	0.532371	0.82741	1.70368	1.83071	1.95496
	sub21	-1.25174	-0.705185	-0.502797	-0.641798	0.212888	0.0582667	0.756043	0.988007	1.08632	-1.25174	1.25174	sub21	0	0.546558	0.748946	0.609945	1.46463	1.31001	2.00779	2.23975	2.33806
	sub22	-1.04312	-0.691242	-0.184738	-0.357571	0.39052	0.511312	0.0051297	0.57045	0.799261	-1.04312	1.04312	sub22	0	0.351879	0.858382	0.685549	1.43364	1.55443	1.04825	1.61357	1.84238
	sub23	-0.838756	-0.461335	0.135298	-0.412676	0.248125	0.717974	-0.458182	0.329422	0.74013	-0.838756	0.838756	sub23	0	0.377422	0.974054	0.426081	1.08688	1.55673	0.380575	1.16818	1.57889
	sub24	-1.1375	-0.956704	-0.579828	-0.617897	-2.46668e-16	0.293303	0.682165	1.01584	1.30062	-1.1375	1.1375	sub24	0	0.180794	0.55767	0.519601	1.1375	1.4308	1.81966	2.15333	2.43812
model 4	sub1	0.320036	-0.0511697	-0.482066	0.720263	0.107148	-0.918635	0.712844	0.277692	-0.686112	-0.918635	0.918635	sub1	1.89924	1.61673	1.33589	1.34156	1.06583	0.30869	0.82797	0.823384	0
	sub2	-0.786481	-0.619331	-0.430887	-0.182762	-0.409284	-0.356137	0.822824	1.00732	0.954737	-0.786481	0.786481	sub2	0	0.134192	0.0324056	0.740985	0.865479	0.621941	2.04846	2.00045	1.96205
	sub3	-0.907823	-1.013	-0.546317	-0.284227	-0.302991	-0.194979	1.0562	1.12669	1.06645	-1.013	1.013	sub3	0	0.229675	0.267211	0.825434	0.782778	0.533236	1.99816	2.08458	2.17099
	sub4	-1.0562	-0.707162	-0.934005	-0.0994979	0.0812963	-0.444521	0.90159	1.42173	0.836777	-1.0562	1.0562	sub4	0.154933	0.225417	0	1.12189	1.1554	0.655449	2.19031	2.32048	2.01976
	sub5	-0.88622	-0.392808	-0.0994979	-1.03974	-0.106284	0.111413	0.273443	0.798698	1.34099	-1.03974	1.03974	sub5	0	0.178513	0.389977	0.243326	0.636135	1.53653	1.6548	1.86571	2.1721
	sub6	-0.89647	-0.531802	-0.371206	-0.941093	-0.352985	0.0460495	0.899302	1.01584	1.13237	-0.941093	0.941093	sub6	0	0.222264	0.184195	0.460461	0.820864	1.18978	1.65307	2.00156	2.41596
	sub7	-1.33248	-0.687848	-0.42891	-0.751778	-0.0224671	-0.0662281	0.771413	1.18582	1.33248	-1.33248	1.33248	sub7	0	0.284789	0.699193	0.88622	1.54165	1.50585	1.9913	2.55181	2.6081
	sub8	-1.24323	-0.769677	-0.625315	-0.529212	-0.0841279	0.382552	0.601431	1.04083	1.22675	-1.24323	1.24323	sub8	0	0.358667	0.573844	0.505086	0.837892	1.19829	1.82644	2.21696	2.26475
	sub9	-1.42173	-0.852709	-0.548285	-0.613648	0.105731	0.121663	0.731046	1.09657	1.38136	-1.42173	1.42173	sub9	0	0.346759	0.273443	1.04769	1.45926	1.1136	2.02828	2.52768	2.43843
	sub10	-1.38136	-0.882826	-0.615066	-0.65488	0.129615	0.422918	0.690679	0.869192	1.42173	-1.38136	1.38136	sub10	0	0.227394	0.601431	1.04769	1.41321	1.77873	2.06352	2.51829	2.70532
	sub11	-0.926587	-0.935973	-0.586916	-0.420087	0.269178	0.545132	0.165415	0.548847	1.34099	-0.935973	0.935973	sub11	0	0.490018	0.838194	0.833074	1.50246	1.86798	2.22665	2.41256	2.62459
	sub12	-1.26711	-0.0761666	0.451939	-1.12669	-0.030117	0.606551	-0.487186	0.596301	1.33248	-1.26711	1.26711	sub12	0	0.535203	1.34526	0.276275	1.63177	2.21357	0.535203	1.66615	2.30511
	sub13	-0.444521	-0.638966	-1.02949	0.0511697	0.0414795	-0.774807	1.17787	1.17045	0.446819	-1.02949	1.02949	sub13	0.376886	0.373484	0	1.22959	0.945351	0.14666	2.33468	2.10728	1.50587
	sub14	-1.21138	-0.601431	-0.700065	-0.393673	-0.25411	-0.0483187	0.962689	1.0562	1.19008	-1.21138	1.21138	sub14	0	0.105181	0.121113	0.706612	0.982887	1.30804	1.91743	2.25283	2.25512
	sub15	-1.25174	-0.81178	-0.926587	-0.414404	0.335406	0.203493	0.55255	1.2165	1.09657	-1.25174	1.25174	sub15	0.992514	1.03517	0.518416	1.88102	1.48679	0.473784	1.24325	0.907833	0
	sub16	-1.24323	-0.520135	0.152644	-0.76771	0.108883	1.04083	-0.480089	0.56279	1.14601	-1.24323	1.24323	sub16	0	0.503652	1.04769	0.766293	1.78725	2.47281	1.29723	2.20165	2.71896
	sub17	-1.2836	-0.975468	-0.74468	-0.360403	0.0812963	0.073878	0.820294	1.09657	1.29211	-1.2836	1.2836	sub17	0	0.1569	0.268314	0.72735	1.05163	1.04739	1.90378	2.22894	2.36708
	sub18	-0.586382	-0.576434	-0.553967	-0.381134	-0.314906	-0.21059	0.708579	0.876835	1.038	-0.586382	0.586382	sub18	0.00851425	0.394226	0.0887145	0	0.352442	0.261226	1.25744	1.30206	1.35947
	sub19	-1.46209	-0.972074	-0.606551	-0.614513	0.0807338	0.325156	0.731046	1.0562	1.46209	-1.46209	1.46209	sub19	0	0.446257	0.650312	1.0562	1.38136	1.70651	2.19314	2.51829	2.84345
	sub20	-0.522986	-0.578964	-0.459901	-0.634701	-0.483162	0.00741821	0.764557	0.88622	1.02152	-0.634701	0.634701	sub20	0	0.00851425	0.19018	0.424352	0.532371	0.82741	1.70368	1.83071	1.95496
	sub21	-0.830242	-0.715676	-0.619331	-0.636678	0.119375	0.111413	0.525817	0.837339	1.20798	-0.830242	0.830242	sub21	0	0.546558	0.748946	0.609945	1.46463	1.31001	2.00779	2.23975	2.33806
	sub22	-1.11361	-0.383423	-0.306392	-0.693832	-0.325156	0.416693	0.446819	0.750923	1.20798	-1.11361	1.11361	sub22	0	0.351879	0.858382	0.685549	1.43364	1.55443	1.04825	1.61357	1.84238
	sub23	-0.837339	-0.119365	0.373173	-1.08862	-0.02302	0.673332	-0.281958	0.601431	0.702363	-1.08862	1.08862	sub23	0	0.377422	0.974054	0.426081	1.08688	1.55673	0.380575	1.16818	1.57889
	sub24	-1.1591	-0.784193	-0.152644	-0.673332	-0.266889	0.121663	0.517303	1.09996	1.29723	-1.1591	1.1591	sub24	0	0.180794	0.55767	0.519601	1.1375	1.4308	1.81966	2.15333	2.43812
model 5	sub1	0.266346	0.0207315	-0.697233	0.322324	0.38539	-0.36182	0.505086	0.0051297	-0.445955	-0.697233	0.697233	sub1	0.963579	0.717965	0	1.01956	1.08262	0.335413	1.20232	0.702363	0.251278
	sub2	-0.80919	-0.456205	-0.579835	-0.277692	0.15178	-0.194124	0.630693	0.687848	0.846725	-0.80919	0.80919	sub2	0	0.352985	0.229354	0.531497	0.96097	0.615066	1.43988	1.49704	1.65591
	sub3	-0.845853	-0.730744	-0.571314	-0.179609	-0.140427	0.0633964	0.708579	0.890486	0.805487	-0.845853	0.845853	sub3	0	0.115109	0.274539	0.666245	0.705426	0.90925	1.55443	1.73634	1.65134
	sub4	-0.789313	-0.905856	-1.17045	-0.043761	0.195541	-0.14666	0.985718	1.08349	0.79129	-1.17045	1.17045	sub4	0.381134	0.264591	0	1.12669	1.36599	1.02379	2.15617	2.25393	1.96174
	sub5	-0.789313	-0.0790077	0.382006	-1.2165	-0.489154	-0.117414	0.403058	0.743826	1.1625	-1.2165	1.2165	sub5	0.427184	1.13749	1.5985	0	0.727343	1.09908	1.61955	1.96032	2.37899
	sub6	-0.42379	-0.0102499	-0.0278285	-1.15398	-0.728214	-0.41867	0.812342	0.922338	1.02805	-1.15398	1.15398	sub6	0.730191	1.14373	1.12615	0	0.425767	0.735311	1.96632	2.07632	2.18203
	sub7	-1.1986	-0.81178	-1.0741	-0.449651	0.325156	-0.0807338	0.771413	1.22106	1.29723	-1.1986	1.1986	sub7	0	0.386817	0.124495	0.748946	1.52375	1.11786	1.97001	2.41966	2.49583
	sub8	-0.890486	-0.512183	0.133009	-0.591181	-0.50595	0.316642	0.378303	0.712844	0.959002	-0.890486	0.890486	sub8	0	0.378303	1.02349	0.299305	0.384536	1.20713	1.26879	1.60333	1.84949
	sub9	-1.37284	-0.861223	-0.853805	-0.40589	0.235346	0.170544	0.699193	0.926587	1.46209	-1.37284	1.37284	sub9	0	0.511621	0.519039	0.966954	1.60819	1.54339	2.07204	2.29943	2.83494
	sub10	-1.1986	-0.241028	0.482056	-1.1986	-0.487186	0.14413	0.226523	0.891341	1.38136	-1.1986	1.1986	sub10	0	0.957569	1.68065	0	0.711411	1.34273	1.42512	2.08994	2.57996
	sub11	-1.04595	-0.632412	0.241028	-0.954737	-0.386576	0.0943777	0.536067	0.931707	1.2165	-1.04595	1.04595	sub11	0	0.41354	1.28698	0.0912154	0.659377	1.14033	1.58202	1.97766	2.26245
	sub12	-1.11447	0.482921	0.842459	-0.975468	-0.0676523	0.543164	-0.868321	0.193243	0.964123	-1.11447	1.11447	sub12	0	1.59739	1.95693	0.139001	1.04682	1.65763	0.246148	1.30771	2.07859
	sub13	0.00283164	-0.610817	-1.038	0.538899	-0.0249969	-0.453916	0.780506	0.539468	0.266025	-1.038	1.038	sub13	1.04083	0.427184	0	1.5769	1.013	0.584084	1.81851	1.57747	1.30403
	sub14	-1.16762	-0.483483	-0.580379	-0.411573	-0.223128	-0.0113459	0.675309	0.985718	1.2165	-1.16762	1.16762	sub14	0	0.684132	0.587237	0.756043	0.944487	1.15627	1.84292	2.15333	2.38411
	sub15	-0.743826	-0.792707	-1.38136	-0.0676523	0.284789	-0.173376	1.14033	1.01584	0.717965	-1.38136	1.38136	sub15	0.637533	0.588651	0	1.31371	1.66615	1.20798	2.52169	2.39719	2.09932
	sub16	-0.866344	0.386254	1.15823	-1.2836	-0.551679	0.641798	-0.711411	0.426621	0.800125	-1.2836	1.2836	sub16	0.417252	1.66985	2.44183	0	0.731917	1.92539	0.572185	1.71022	2.08372
	sub17	-1.01127	-0.771975	-0.397938	-0.3854	0.0460495	0.0488811	0.650312	0.921467	0.899871	-1.01127	1.01127	sub17	0	0.239293	0.61333	0.625868	1.05732	1.06015	1.66158	1.93274	1.91114
	sub18	-0.345904	-0.385721	-0.289366	0.0281497	-0.030117	-0.121663	0.539468	0.296463	0.30869	-0.385721	0.385721	sub18	0.0398167	0	0.0963547	0.413871	0.355604	0.264058	0.925189	0.682184	0.694411
	sub19	-1.37284	-0.610817	-0.114245	-0.694945	-0.34904	0.235908	0.55767	1.01584	1.33248	-1.37284	1.37284	sub19	0	0.762027	1.2586	0.677899	1.0238	1.60875	1.93051	2.38868	2.70532
	sub20	-0.366957	-0.0841279	0.00709707	-0.902703	-0.315227	-0.00196737	0.394785	0.505086	0.764014	-0.902703	0.902703	sub20	0.535746	0.818575	0.9098	0	0.587476	0.900736	1.29749	1.40779	1.66672
	sub21	-0.811478	-0.484033	-0.243005	-0.632975	0.0798625	0.266889	0.301272	0.579835	0.943632	-0.811478	0.811478	sub21	0	0.327445	0.568473	0.178503	0.891341	1.07837	1.11275	1.39131	1.75511
	sub22	-0.882826	-0.0789982	0.124495	-1.03177	-0.120799	-0.047464	0.260895	1.05337	0.723094	-1.03177	1.03177	sub22	0.148942	0.95277	1.15626	0	0.910969	0.984304	1.29266	2.08514	1.75486
	sub23	-0.56532	0.180794	0.238197	-1.00449	-0.149813	0.0380784	-0.0633964	0.60372	0.72223	-1.00449	1.00449	sub23	0.439169	1.18528	1.24269	0	0.854677	1.04257	0.941093	1.60821	1.72672
	sub24	-0.991951	0.0954738	0.451939	-1.1375	-0.432304	0.0540108	0.0926492	0.624451	1.24323	-1.1375	1.1375	sub24	0.145547	1.23297	1.58944	0	0.705194	1.19151	1.23015	1.76195	2.38073

## Sheet: analysis data-adult group-exp1
Analysis Data of Adult Group in Experiment 1
facial expression	negative			neutral			positive
eye size	small	medium	large	small	medium	large	small	medium	large
sub1	1.39234	1.04285	0.554084	1.23186	0.938625	0.128821	1.18889	0.84627	0.238478
sub2	0.0806117	0.164691	0.176914	0.607458	0.630152	0.587245	1.774	1.83422	1.76121
sub3	0.0495793	0.128141	0.29236	0.646693	0.60984	0.674257	1.9089	1.97382	1.9504
sub4	0.237328	0.300431	0.0244393	1.08013	1.21849	0.73525	2.13685	2.36741	1.97336
sub5	0.150815	0.558634	0.950182	0.0709479	0.755609	1.20695	1.57686	1.92197	2.27958
sub6	0.154963	0.5016	0.555911	0.268992	0.807898	1.01749	1.88405	2.08432	2.25566
sub7	0	0.48756	0.553395	0.863951	1.50573	1.39057	2.0903	2.56325	2.63318
sub8	0	0.421569	0.733879	0.522256	0.871054	1.34912	1.67183	2.103	2.27356
sub9	0.0210361	0.457836	0.385366	0.939956	1.45379	1.36681	2.03066	2.42126	2.66183
sub10	0	0.432257	0.821595	0.68994	1.26096	1.62075	1.84687	2.29068	2.64448
sub11	0.00187712	0.337721	0.777141	0.642299	1.25994	1.62802	1.63625	2.01388	2.42681
sub12	0	1.02761	1.70403	0.276448	1.44879	2.02417	0.567272	1.72157	2.34292
sub13	0.739396	0.340674	0	1.36374	1.09218	0.409795	2.3166	2.07522	1.54269
sub14	0	0.398717	0.328517	0.77935	0.956947	1.17268	1.99819	2.20631	2.32763
sub15	0.479439	0.622973	0.168714	1.31729	1.65229	1.07836	1.91362	2.21273	1.79116
sub16	0.0834505	0.773104	1.309	0.519743	1.46079	2.227	0.829054	1.81903	2.28863
sub17	0	0.234659	0.38598	0.844444	1.1247	1.20308	1.95511	2.24667	2.29903
sub18	0.0495793	0.0808347	0.127229	0.250874	0.322672	0.346091	1.3244	1.27484	1.35299
sub19	0	0.513495	0.832459	0.875601	1.37443	1.74518	2.10025	2.4893	2.77683
sub20	0.129492	0.295956	0.403045	0.18351	0.496903	0.838668	1.47413	1.67707	1.77132
sub21	0	0.317306	0.395251	0.483131	1.04289	1.17125	1.54898	1.8388	2.03588
sub22	0.0297883	0.542725	0.705697	0.329478	0.994757	1.33986	1.29542	1.88536	1.91873
sub23	0.165956	0.772148	1.11396	0.124322	0.947689	1.40075	0.636167	1.44885	1.69017
sub24	0.0291095	0.485181	0.914319	0.408848	0.966389	1.29462	1.67946	2.08699	2.43188

## Sheet: rawdata of infant group in Exp1
Raw data of infant group in experiment 1
	model 1										model 2										model 3										model 4										model 5
sub 1	p1	p2	p3	p4	p5	p6	p7	p8	p9		p1	p2	p3	p4	p5	p6	p7	p8	p9		p1	p2	p3	p4	p5	p6	p7	p8	p9		p1	p2	p3	p4	p5	p6	p7	p8	p9		p1	p2	p3	p4	p5	p6	p7	p8	p9
	0.5	0.4	0	0.3	0.1	0.1	0.4	0.3	0.1	p 1	0.5	0.4	0.1	0.2	0.2	0.2	0.2	0.3	0.4	p 1	0.5	0.8	0.4	0.1	0.1	0.2	0.5	0.5	0.3	p 1	0.5	0.6	0.1	0.6	0.5	0.4	0.7	0.3	0.3	p 1	0.5	0	0.1	0.2	0.2	0	0.7	0.4	0
	0.6	0.5	0.2	0.5	0.3	0.2	0.4	0.2	0.1	p 2	0.6	0.5	0.2	0.3	0.1	0.3	0.4	0.5	0.3	p 2	0.2	0.5	0.5	0.4	0.6	0.4	0.5	0.3	0.1	p 2	0.4	0.5	0.4	1	0.7	0.6	0.7	0.8	0.3	p 2	1	0.5	0.5	0.7	0.5	0.3	0.8	0.5	0.5
	1	0.8	0.5	0.4	0.4	0.2	0.4	0.5	0.3	p 3	0.9	0.8	0.5	0.4	0.2	0.3	0.5	0.4	0.2	p 3	0.6	0.5	0.5	0.6	0.3	0.3	0.7	0.8	0.5	p 3	0.9	0.6	0.5	0.9	0.9	0.7	0.8	0.9	0.7	p 3	0.9	0.5	0.5	0.5	0.6	0.1	0.9	0.9	0.7
	0.7	0.5	0.6	0.5	0.2	0.1	0.5	0.4	0.2	p 4	0.8	0.7	0.6	0.5	0.1	0.1	0.7	0.4	0.5	p 4	0.9	0.6	0.4	0.5	0.1	0.1	0.8	0.3	0.4	p 4	0.4	0	0.1	0.5	0.4	0.1	0.6	0.3	0.3	p 4	0.8	0.3	0.5	0.5	0.2	0.1	0.7	0.5	0.3
	0.9	0.7	0.6	0.8	0.5	0.2	0.7	0.5	0.3	p 5	0.8	0.9	0.8	0.9	0.5	0.3	0.8	0.8	0.8	p 5	0.9	0.4	0.7	0.9	0.5	0.3	0.7	0.7	0.6	p 5	0.5	0.3	0.1	0.6	0.5	0.2	0.5	0.5	0.3	p 5	0.8	0.5	0.4	0.8	0.5	0.3	0.7	0.7	0.6
	0.9	0.8	0.8	0.9	0.8	0.5	0.9	0.9	0.7	p 6	0.8	0.7	0.7	0.9	0.7	0.5	0.9	0.8	0.8	p 6	0.8	0.6	0.7	0.9	0.7	0.5	0.8	0.8	0.6	p 6	0.6	0.4	0.3	0.9	0.8	0.5	0.7	0.7	0.5	p 6	1	0.7	0.9	0.9	0.7	0.5	0.9	1	0.9
	0.6	0.6	0.6	0.5	0.3	0.1	0.5	0.4	0	p 7	0.8	0.6	0.5	0.3	0.2	0.1	0.5	0.3	0.2	p 7	0.5	0.5	0.3	0.2	0.3	0.2	0.5	0.2	0.2	p 7	0.3	0.3	0.2	0.4	0.5	0.3	0.5	0.4	0.2	p 7	0.3	0.2	0.1	0.3	0.3	0.1	0.5	0.2	0.1
	0.7	0.8	0.5	0.6	0.5	0.1	0.6	0.5	0.2	p 8	0.7	0.5	0.6	0.6	0.2	0.2	0.7	0.5	0.4	p 8	0.5	0.7	0.2	0.7	0.3	0.2	0.8	0.5	0.3	p 8	0.7	0.2	0.1	0.7	0.5	0.3	0.6	0.5	0.3	p 8	0.6	0.5	0.1	0.5	0.3	0	0.8	0.5	0.2
	0.9	0.9	0.7	0.8	0.7	0.3	1	0.8	0.5	p 9	0.6	0.7	0.8	0.5	0.2	0.2	0.8	0.6	0.5	p 9	0.7	0.9	0.5	0.6	0.4	0.4	0.8	0.7	0.5	p 9	0.7	0.7	0.3	0.7	0.7	0.5	0.8	0.7	0.5	p 9	1	0.5	0.3	0.7	0.4	0.1	0.9	0.8	0.5
sub2	p1	p2	p3	p4	p5	p6	p7	p8	p9		p1	p2	p3	p4	p5	p6	p7	p8	p9		p1	p2	p3	p4	p5	p6	p7	p8	p9		p1	p2	p3	p4	p5	p6	p7	p8	p9		p1	p2	p3	p4	p5	p6	p7	p8	p9
	0.5	0.4	0.6	0.8	0.7	0.8	0.9	1	1	p 1	0.5	0.4	0.3	0.7	0.8	0.8	0.9	0.6	0.7	p 1	0.5	0.6	0.4	0.9	1	0.9	0.9	1	1	p 1	0.5	0.6	0.7	0.7	0.8	0.7	0.8	0.9	0.9	p 1	0.5	0.4	0.5	0.5	0.8	0.6	1	0.7	0.9
	0.6	0.5	0.5	0.7	0.7	0.7	0.9	1	0.9	p 2	0.6	0.5	0.7	0.6	0.9	0.8	0.8	0.7	0.7	p 2	0.4	0.5	0.3	0.6	0.8	0.9	0.8	1	0.9	p 2	0.4	0.5	0.5	0.8	0.6	0.7	1	1	1	p 2	0.6	0.5	0.4	0.6	0.5	0.5	0.8	1	0.9
	0.4	0.5	0.5	0.9	0.7	0.7	0.9	1	0.8	p 3	0.7	0.3	0.5	0.7	0.7	1	0.6	0.9	1	p 3	0.6	0.7	0.5	0.9	0.8	0.9	0.8	1	1	p 3	0.3	0.5	0.5	0.8	0.7	0.7	0.9	0.9	1	p 3	0.5	0.6	0.5	0.7	0.6	0.6	0.8	0.8	1
	0.2	0.3	0.1	0.5	0.7	0.5	0.8	0.9	0.8	p 4	0.3	0.4	0.3	0.5	0.5	0.4	0.9	0.8	0.7	p 4	0.1	0.4	0.1	0.5	0.6	0.6	0.9	0.8	1	p 4	0.3	0.2	0.2	0.5	0.5	0.9	0.7	1	0.8	p 4	0.5	0.4	0.3	0.5	0.5	0.6	1	0.9	0.9
	0.3	0.3	0.3	0.3	0.5	0.5	0.9	0.9	0.7	p 5	0.2	0.1	0.3	0.5	0.5	0.4	0.5	0.6	0.4	p 5	0	0.2	0.2	0.4	0.5	0.6	0.9	0.8	1	p 5	0.2	0.4	0.3	0.5	0.5	0.6	0.7	1	0.9	p 5	0.2	0.5	0.4	0.5	0.5	0.5	0.9	1	0.9
	0.2	0.3	0.3	0.5	0.5	0.5	0.9	0.9	0.9	p 6	0.2	0.2	0	0.6	0.6	0.5	0.4	0.6	0.7	p 6	0.1	0.1	0.1	0.4	0.4	0.5	0.8	0.8	0.9	p 6	0.3	0.3	0.3	0.1	0.4	0.5	0.7	0.8	1	p 6	0.4	0.5	0.4	0.4	0.5	0.5	0.9	1	0.9
	0.1	0.1	0.1	0.2	0.1	0.1	0.5	0.7	0.5	p 7	0.1	0.2	0.4	0.1	0.5	0.6	0.5	0.4	0.8	p 7	0.1	0.2	0.2	0.1	0.1	0.2	0.5	0.5	0.6	p 7	0.2	0	0.1	0.3	0.3	0.3	0.5	0.7	0.6	p 7	0	0.2	0.2	0	0.1	0.1	0.5	0.4	0.7
	0	0	0	0.1	0.1	0.1	0.3	0.5	0.4	p 8	0.4	0.3	0.1	0.2	0.4	0.4	0.6	0.5	0.1	p 8	0	0	0	0.2	0.2	0.2	0.5	0.5	0.4	p 8	0.1	0	0.1	0	0	0.2	0.3	0.5	0.3	p 8	0.3	0	0.2	0.1	0	0	0.6	0.5	0.3
	0	0.1	0.2	0.2	0.3	0.1	0.5	0.6	0.5	p 9	0.3	0.3	0	0.3	0.6	0.3	0.2	0.9	0.5	p 9	0	0.1	0	0	0	0.1	0.4	0.6	0.5	p 9	0.1	0	0	0.2	0.1	0	0.4	0.7	0.5	p 9	0.1	0.1	0	0.1	0.1	0.1	0.3	0.7	0.5
sub3	p1	p2	p3	p4	p5	p6	p7	p8	p9		p1	p2	p3	p4	p5	p6	p7	p8	p9		p1	p2	p3	p4	p5	p6	p7	p8	p9		p1	p2	p3	p4	p5	p6	p7	p8	p9		p1	p2	p3	p4	p5	p6	p7	p8	p9
	0.5	0.6	0.5	0.8	1	0.9	1	1	1	p 1	0.5	0.7	0.5	0.8	1	1	1	1	1	p 1	0.5	0.7	0.4	1	0.8	1	1	1	1	p 1	0.5	0.6	0.7	0.7	0.9	0.7	1	1	1	p 1	0.5	0.3	0.5	0.3	0.4	0.2	1	1	1
	0.4	0.5	0.6	0.8	0.5	0.8	1	1	1	p 2	0.3	0.5	0.6	1	0.9	0.9	1	1	0.8	p 2	0.3	0.5	0.6	0.9	0.9	0.8	1	1	1	p 2	0.4	0.5	0.7	0.9	0.7	1	1	1	1	p 2	0.7	0.5	0.6	0.2	0.5	0.5	0.9	1	1
	0.5	0.4	0.5	0.9	0.9	0.7	1	1	1	p 3	0.5	0.4	0.5	1	0.9	1	1	1	1	p 3	0.6	0.4	0.5	0.9	0.9	0.9	1	1	1	p 3	0.3	0.3	0.5	0.9	0.8	1	1	1	1	p 3	0.5	0.4	0.5	0.4	0.3	0.4	1	0.8	0.9
	0.2	0.2	0.1	0.5	0.7	0.5	1	1	1	p 4	0.2	0	0	0.5	0.6	0.9	0.9	0.9	0.7	p 4	0	0.1	0.1	0.5	0.6	0.7	0.9	0.9	0.9	p 4	0.3	0.1	0.1	0.5	0.5	0.7	0.9	1	0.9	p 4	0.7	0.8	0.6	0.5	0.5	0.6	1	0.9	1
	0	0.5	0.1	0.3	0.5	0.6	1	1	1	p 5	0	0.1	0.1	0.4	0.5	0.6	0.8	0.9	1	p 5	0.2	0.1	0.1	0.4	0.5	0.7	0.9	1	1	p 5	0.1	0.3	0.2	0.5	0.5	0.3	1	0.9	1	p 5	0.6	0.5	0.7	0.5	0.5	0.5	1	1	0.9
	0.1	0.2	0.3	0.5	0.4	0.5	1	1	1	p 6	0	0.1	0	0.1	0.4	0.5	0.8	0.9	1	p 6	0	0.2	0.1	0.3	0.3	0.5	0.9	1	0.9	p 6	0.3	0	0	0.3	0.7	0.5	1	0.9	1	p 6	0.8	0.5	0.6	0.4	0.5	0.5	0.9	1	0.8
	0	0	0	0	0	0	0.5	0.6	0.5	p 7	0	0	0	0.1	0.2	0.2	0.5	0.4	0.5	p 7	0	0	0	0.1	0.1	0.1	0.5	0.7	0.8	p 7	0	0	0	0.1	0	0	0.5	0.3	0.8	p 7	0	0.1	0	0	0	0.1	0.5	0.5	0.6
	0	0	0	0	0	0	0.4	0.5	0.3	p 8	0	0	0	0.1	0.1	0.1	0.6	0.5	0.4	p 8	0	0	0	0.1	0	0	0.3	0.5	0.5	p 8	0	0	0	0	0.1	0.1	0.7	0.5	0.4	p 8	0	0	0.2	0.1	0	0	0.5	0.5	0.5
	0	0	0	0	0	0	0.5	0.7	0.5	p 9	0	0.2	0	0.3	0	0	0.5	0.6	0.5	p 9	0	0	0	0.1	0	0.1	0.2	0.5	0.5	p 9	0	0	0	0.1	0	0	0.2	0.6	0.5	p 9	0	0	0.1	0	0.1	0.2	0.4	0.5	0.5
sub4	p1	p2	p3	p4	p5	p6	p7	p8	p9		p1	p2	p3	p4	p5	p6	p7	p8	p9		p1	p2	p3	p4	p5	p6	p7	p8	p9		p1	p2	p3	p4	p5	p6	p7	p8	p9		p1	p2	p3	p4	p5	p6	p7	p8	p9
	0.5	0.5	0.6	0.9	0.9	0.5	0.8	1	0.8	p 1	0.5	0.6	0.5	0.8	0.8	0.7	0.9	0.8	0.5	p 1	0.5	0.5	0.5	0.7	0.9	0.7	0.7	0.8	0.8	p 1	0.5	0.6	0.4	0.7	0.6	1	0.9	0.9	1	p 1	0.5	0.6	0.4	0.6	0.7	0.7	1	0.7	0.9
	0.5	0.5	0.4	0.9	0.7	0.7	0.9	0.9	0.9	p 2	0.4	0.5	0.8	0.6	0.7	0.6	0.7	0.6	0.5	p 2	0.5	0.5	0.3	0.7	0.7	0.8	0.8	0.8	0.9	p 2	0.4	0.5	0.8	0.9	0.8	0.7	0.8	0.9	0.9	p 2	0.4	0.5	0.6	0.4	0.8	0.6	0.7	1	0.8
	0.4	0.6	0.5	0.6	0.8	0.7	1	0.9	0.9	p 3	0.5	0.2	0.5	0.9	0.7	0.6	0.7	0.8	0.8	p 3	0.5	0.7	0.5	0.4	0.6	0.6	0.9	0.8	0.9	p 3	0.6	0.2	0.5	0.4	0.7	0.8	0.8	0.9	0.9	p 3	0.6	0.4	0.5	0.3	0.7	0.7	0.8	1	0.8
	0.1	0.1	0.4	0.5	0.7	0.4	0.9	1	0.9	p 4	0.2	0.4	0.1	0.5	0.2	0.3	0.9	0.8	0.3	p 4	0.3	0.3	0.6	0.5	0.7	0.9	0.9	0.9	0.9	p 4	0.3	0.1	0.6	0.5	0.4	0.5	0.9	0.9	0.8	p 4	0.4	0.6	0.7	0.5	0.4	0.3	0.8	0.7	0.9
	0.1	0.3	0.2	0.3	0.5	0.5	0.7	0.9	1	p 5	0.2	0.3	0.3	0.8	0.5	0.3	0.5	0.7	0.5	p 5	0.1	0.3	0.4	0.3	0.5	0.5	0.8	0.9	1	p 5	0.4	0.2	0.3	0.6	0.5	0.3	1	1	0.8	p 5	0.3	0.2	0.3	0.6	0.5	0.4	0.9	0.9	0.9
	0.5	0.3	0.3	0.6	0.5	0.5	1	1	1	p 6	0.3	0.4	0.4	0.7	0.7	0.5	0.8	0.8	0.8	p 6	0.3	0.2	0.4	0.1	0.5	0.5	0.9	0.8	0.8	p 6	0	0.3	0.2	0.5	0.7	0.5	0.8	0.9	0.8	p 6	0.3	0.4	0.3	0.7	0.6	0.5	0.8	0.9	1
	0.2	0.1	0	0.1	0.3	0	0.5	0.5	0.7	p 7	0.1	0.3	0.3	0.1	0.5	0.2	0.5	0.7	0.4	p 7	0.3	0.2	0.1	0.1	0.2	0.1	0.5	0.6	0.5	p 7	0.1	0.2	0.2	0.1	0	0.2	0.5	0.7	0.3	p 7	0	0.3	0.2	0.2	0.1	0.2	0.5	0.5	0.5
	0	0.1	0.1	0	0.1	0	0.5	0.5	0.4	p 8	0.2	0.4	0.2	0.2	0.3	0.2	0.3	0.5	0.1	p 8	0.2	0.2	0.2	0.1	0.1	0.2	0.4	0.5	0.5	p 8	0.1	0.1	0.1	0.1	0	0.1	0.3	0.5	0.3	p 8	0.3	0	0	0.3	0.1	0.1	0.5	0.5	0.4
	0.2	0.1	0.1	0.1	0	0	0.3	0.6	0.5	p 9	0.5	0.5	0.2	0.7	0.5	0.2	0.6	0.9	0.5	p 9	0.2	0.1	0.1	0.1	0	0.2	0.5	0.5	0.5	p 9	0	0.1	0.1	0.2	0.2	0.2	0.7	0.7	0.5	p 9	0.1	0.2	0.2	0.1	0.1	0	0.5	0.6	0.5
sub5	p1	p2	p3	p4	p5	p6	p7	p8	p9		p1	p2	p3	p4	p5	p6	p7	p8	p9		p1	p2	p3	p4	p5	p6	p7	p8	p9		p1	p2	p3	p4	p5	p6	p7	p8	p9		p1	p2	p3	p4	p5	p6	p7	p8	p9
	0.5	0.8	0.9	1	1	0.9	1	1	0.9	p 1	0.5	0.9	0.9	0.9	1	1	0.9	0.9	0.9	p 1	0.5	0.9	0.9	0.7	0.8	1	0.9	1	1	p 1	0.5	0.8	1	0.8	1	0.9	1	1	1	p 1	0.5	0.8	0.9	0.9	0.9	0.7	0.7	0.9	1
	0.2	0.5	0.9	0.9	1	0.8	0.8	1	1	p 2	0.1	0.5	0.8	0.7	1	0.9	0.8	1	1	p 2	0.1	0.5	0.8	0.7	1	1	0.8	0.9	1	p 2	0.2	0.5	0.9	0.7	0.6	0.9	0.9	0.9	0.9	p 2	0.2	0.5	0.7	0.3	0.8	0.7	0.8	0.7	0.9
	0.1	0.1	0.5	0.7	1	1	0.6	0.9	1	p 3	0.1	0.2	0.5	0.7	0.8	1	0.9	0.9	0.9	p 3	0.1	0.2	0.5	0.8	1	0.9	0.8	1	1	p 3	0	0.1	0.5	0.2	0.4	0.6	0.7	0.7	0.9	p 3	0.1	0.3	0.5	0.4	0.7	1	0.7	0.8	0.9
	0	0.1	0.3	0.5	1	1	0.9	0.8	1	p 4	0.1	0.3	0.3	0.5	1	0.9	0.9	0.9	0.9	p 4	0.3	0.3	0.2	0.5	0.9	1	1	1	0.9	p 4	0.2	0.3	0.8	0.5	0.9	1	1	1	1	p 4	0.1	0.7	0.6	0.5	1	0.8	0.7	0.6	1
	0	0	0	0	0.5	1	0.2	0.7	0.8	p 5	0	0	0.2	0	0.5	0.8	0.3	0.8	0.7	p 5	0.2	0	0	0.1	0.5	0.9	0.5	0.9	0.7	p 5	0	0.4	0.6	0.1	0.5	0.9	0.9	1	1	p 5	0.1	0.2	0.3	0	0.5	0.8	0.7	0.8	0.9
	0.1	0.2	0	0	0	0.5	0.3	0.6	0.7	p 6	0	0.1	0	0.1	0.2	0.5	0.2	0.5	0.5	p 6	0	0	0.1	0	0.1	0.5	0.3	0.3	0.6	p 6	0.1	0.1	0.4	0	0.1	0.5	0.7	0.7	0.9	p 6	0.3	0.3	0	0.2	0.2	0.5	0.5	0.5	0.7
	0	0.2	0.4	0.1	0.8	0.7	0.5	0.7	0.8	p 7	0.1	0.2	0.1	0.1	0.7	0.8	0.5	0.9	1	p 7	0.1	0.2	0.2	0	0.5	0.7	0.5	1	0.7	p 7	0	0.1	0.3	0	0.1	0.3	0.5	0.9	0.8	p 7	0.3	0.2	0.3	0.3	0.3	0.5	0.5	0.9	1
	0	0	0.1	0.2	0.3	0.4	0.3	0.5	0.9	p 8	0.1	0	0.1	0.1	0.2	0.5	0.1	0.5	0.8	p 8	0	0.1	0	0	0.1	0.7	0	0.5	0.8	p 8	0	0.1	0.3	0	0	0.3	0.1	0.5	0.9	p 8	0.1	0.3	0.2	0.4	0.2	0.5	0.1	0.5	1
	0.1	0	0	0	0.2	0.3	0.2	0.1	0.5	p 9	0.1	0	0.1	0.1	0.3	0.5	0	0.2	0.5	p 9	0	0	0	0.1	0.3	0.4	0.3	0.2	0.5	p 9	0	0.1	0.1	0	0	0.1	0.2	0.1	0.5	p 9	0	0.1	0.1	0	0.1	0.3	0	0	0.5
sub6	p1	p2	p3	p4	p5	p6	p7	p8	p9		p1	p2	p3	p4	p5	p6	p7	p8	p9		p1	p2	p3	p4	p5	p6	p7	p8	p9		p1	p2	p3	p4	p5	p6	p7	p8	p9		p1	p2	p3	p4	p5	p6	p7	p8	p9
	0.5	0.9	1	0.6	0.6	0.8	1	0.9	1	p 1	0.5	1	0.9	0.7	0.7	0.9	1	1	1	p 1	0.5	1	1	0.9	1	1	1	1	1	p 1	0.5	0.9	0.9	0.8	0.8	0.9	1	1	1	p 1	0.5	0.9	0.8	0.8	0.8	0.7	1	1	1
	0.1	0.5	1	0.6	0.7	0.7	1	1	1	p 2	0	0.5	0.9	0.8	0.9	0.9	1	1	0.9	p 2	0	0.5	0.9	0.8	1	1	1	1	1	p 2	0.1	0.5	0.5	0.9	1	0.9	1	1	1	p 2	0.1	0.5	0.1	0.9	1	0.7	1	0.9	1
	0	0	0.5	0.4	0.8	0.9	1	0.9	1	p 3	0.1	0.1	0.5	0.9	0.9	0.8	1	1	1	p 3	0	0.1	0.5	1	0.9	1	1	1	1	p 3	0.1	0.5	0.5	0.7	0.9	0.8	1	0.9	1	p 3	0.2	0.9	0.5	1	0.8	0.9	1	1	1
	0.4	0.4	0.6	0.5	0.8	0.8	1	1	1	p 4	0.3	0.2	0.1	0.5	0.4	0.3	0.7	0.9	0.9	p 4	0.1	0.2	0	0.5	0.8	0.7	0.8	1	1	p 4	0.2	0.1	0.3	0.5	0.9	1	1	1	1	p 4	0.2	0.1	0	0.5	0.6	0.1	1	0.9	0.9
	0.4	0.3	0.2	0.2	0.5	0.5	1	1	1	p 5	0.3	0.1	0.1	0.6	0.5	0.2	0.8	0.9	0.7	p 5	0	0	0.1	0.2	0.5	0.4	0.8	1	1	p 5	0.2	0	0.1	0.1	0.5	0.5	1	1	1	p 5	0.2	0	0.2	0.4	0.5	0.2	0.9	1	1
	0.2	0.3	0.1	0.2	0.5	0.5	1	1	1	p 6	0.1	0.1	0.2	0.7	0.8	0.5	0.8	0.8	0.9	p 6	0	0	0	0.3	0.6	0.5	0.9	1	1	p 6	0.1	0.1	0.2	0	0.5	0.5	0.9	1	0.9	p 6	0.3	0.3	0.1	0.9	0.8	0.5	0.9	1	1
	0	0	0	0	0	0	0.5	1	0.7	p 7	0	0	0	0.3	0.2	0.2	0.5	0.7	0.4	p 7	0	0	0	0.2	0.2	0.1	0.5	0.8	0.9	p 7	0	0	0	0	0	0.1	0.5	0.8	0.8	p 7	0	0	0	0	0.1	0.1	0.5	0.8	0.6
	0.1	0	0.1	0	0	0	0	0.5	0.6	p 8	0	0	0	0.1	0.1	0.2	0.3	0.5	0.2	p 8	0	0	0	0	0	0	0.2	0.5	0.5	p 8	0	0	0.1	0	0	0	0.2	0.5	0.8	p 8	0	0.1	0	0.1	0	0	0.2	0.5	0.5
	0	0	0	0	0	0	0.3	0.4	0.5	p 9	0	0.1	0	0.1	0.3	0.1	0.6	0.8	0.5	p 9	0	0	0	0	0	0	0.1	0.5	0.5	p 9	0	0	0	0	0	0.1	0.2	0.2	0.5	p 9	0	0	0	0.1	0	0	0.4	0.5	0.5
sub7	p1	p2	p3	p4	p5	p6	p7	p8	p9		p1	p2	p3	p4	p5	p6	p7	p8	p9		p1	p2	p3	p4	p5	p6	p7	p8	p9		p1	p2	p3	p4	p5	p6	p7	p8	p9		p1	p2	p3	p4	p5	p6	p7	p8	p9
	0.5	0.1	0	0.5	0.5	0.6	1	1	1	p 1	0.5	0.7	0.3	1	1	0.8	1	1	1	p 1	0.5	0.9	1	0.8	0.9	1	1	1	1	p 1	0.5	0.6	0.4	1	1	1	1	1	1	p 1	0.5	0.7	0.1	0.9	1	0.5	1	1	1
	0.9	0.5	0	0.6	0.4	0.4	1	1	0.9	p 2	0.3	0.5	0	1	1	0.9	1	1	0.9	p 2	0.1	0.5	0.7	0.9	1	1	1	1	1	p 2	0.4	0.5	0.2	0.9	1	0.9	1	1	1	p 2	0.3	0.5	0.1	0.7	0.7	0.4	1	1	0.9
	1	1	0.5	1	1	1	1	1	1	p 3	0.7	1	0.5	1	0.9	0.9	0.9	1	1	p 3	0	0.3	0.5	1	1	1	1	1	1	p 3	0.6	0.8	0.5	0.9	1	1	1	1	1	p 3	0.9	0.9	0.5	0.4	1	0.7	1	1	1
	0.5	0.4	0	0.5	0.4	0	1	1	1	p 4	0	0	0	0.5	0.1	0.1	1	1	0.9	p 4	0.2	0.1	0	0.5	0.8	0.5	1	1	0.9	p 4	0	0.1	0.1	0.5	1	0.6	1	1	1	p 4	0.1	0.3	0.6	0.5	0.5	0.1	1	1	1
	0.5	0.6	0	0.6	0.5	0	1	1	1	p 5	0	0	0.1	0.9	0.5	0	1	1	0.8	p 5	0.1	0	0	0.2	0.5	0	1	1	1	p 5	0	0	0	0	0.5	0.2	1	1	1	p 5	0	0.3	0	0.5	0.5	0	1	1	1
	0.4	0.6	0	1	1	0.5	1	1	1	p 6	0.2	0.1	0.1	0.9	1	0.5	1	1	1	p 6	0	0	0	0.5	1	0.5	0.9	1	1	p 6	0	0.1	0	0.4	0.8	0.5	1	1	1	p 6	0.5	0.6	0.3	0.9	1	0.5	1	1	1
	0	0	0	0	0	0	0.5	0.4	0	p 7	0	0	0.1	0	0	0	0.5	0.6	0.2	p 7	0	0	0	0	0	0.1	0.5	1	0.8	p 7	0	0	0	0	0	0	0.5	0.9	0.8	p 7	0	0	0	0	0	0	0.5	0.8	0.6
	0	0	0	0	0	0	0.6	0.5	0	p 8	0	0	0	0	0	0	0.4	0.5	0	p 8	0	0	0	0	0	0	0	0.5	0.5	p 8	0	0	0	0	0	0	0.1	0.5	0.2	p 8	0	0	0	0	0	0	0.2	0.5	0
	0	0.1	0	0	0	0	1	1	0.5	p 9	0	0.1	0	0.1	0.2	0	0.8	1	0.5	p 9	0	0	0	0.1	0	0	0.2	0.5	0.5	p 9	0	0	0	0	0	0	0.2	0.8	0.5	p 9	0	0.1	0	0	0	0	0.4	1	0.5
sub8	p1	p2	p3	p4	p5	p6	p7	p8	p9		p1	p2	p3	p4	p5	p6	p7	p8	p9		p1	p2	p3	p4	p5	p6	p7	p8	p9		p1	p2	p3	p4	p5	p6	p7	p8	p9		p1	p2	p3	p4	p5	p6	p7	p8	p9
	0.5	0.7	0.9	1	1	1	1	0.9	0.9	p 1	0.5	0.8	1	0.6	0.7	0.9	0.8	0.7	1	p 1	0.5	0.8	1	0.7	0.7	0.6	0.7	0.9	0.9	p 1	0.5	0.9	0.9	0.3	0.6	1	0.8	0.9	1	p 1	0.5	0.8	0.9	0.5	0.8	0.7	0.8	0.8	0.9
	0.3	0.5	0.6	1	1	1	0.9	1	0.9	p 2	0.2	0.5	0.8	0.3	0.7	0.5	0.8	1	0.9	p 2	0.2	0.5	0.9	0.9	1	0.7	0.2	0.8	1	p 2	0.1	0.5	0.7	0.4	0.4	0.5	0.7	0.6	0.9	p 2	0.2	0.5	0.6	0.1	0.5	0.7	0.5	0.5	0.8
	0.1	0.4	0.5	0.8	1	1	0.8	0.9	1	p 3	0	0.2	0.5	0.8	0.5	0.8	0.2	0.8	0.8	p 3	0	0.1	0.5	0.4	0.6	0.5	0.6	0.7	0.7	p 3	0.1	0.3	0.5	0.1	0.2	0.2	0.4	0.9	0.7	p 3	0.1	0.4	0.5	0.2	0.3	0.5	0.4	0.7	0.8
	0	0	0.2	0.5	0.9	0.8	0.8	0.9	0.9	p 4	0.4	0.7	0.2	0.5	0.7	0.7	0.4	0.8	0.9	p 4	0.3	0.1	0.6	0.5	1	0.8	0.6	0.8	0.9	p 4	0.7	0.6	0.9	0.5	1	0.8	1	0.9	0.9	p 4	0.5	0.9	0.8	0.5	0.6	0.8	0.5	0.9	0.9
	0	0	0	0.1	0.5	0.8	0.6	0.6	0.7	p 5	0.3	0.3	0.5	0.3	0.5	0.7	0.2	0.8	0.4	p 5	0.3	0	0.4	0	0.5	0.8	0.5	0.5	1	p 5	0.4	0.6	0.8	0	0.5	0.9	0.9	0.9	0.9	p 5	0.2	0.5	0.7	0.4	0.5	0.8	0.5	0.6	0.7
	0	0	0	0.2	0.2	0.5	0.7	0.7	0.6	p 6	0.1	0.5	0.2	0.3	0.3	0.5	0.2	0.2	0.4	p 6	0.4	0.3	0.5	0.2	0.2	0.5	0.2	0.4	0.6	p 6	0	0.5	0.8	0.2	0.1	0.5	0.7	1	1	p 6	0.3	0.3	0.5	0.2	0.2	0.5	0.5	0.2	0.5
	0	0.1	0.2	0.2	0.4	0.3	0.5	0.9	0.8	p 7	0.2	0.2	0.8	0.6	0.8	0.8	0.5	0.8	0.8	p 7	0.3	0.8	0.4	0.4	0.5	0.8	0.5	1	0.9	p 7	0.2	0.3	0.6	0	0.1	0.3	0.5	0.8	0.8	p 7	0.2	0.5	0.6	0.5	0.5	0.5	0.5	0.9	1
	0.1	0	0.1	0.1	0.4	0.3	0.1	0.5	0.8	p 8	0.3	0	0.2	0.2	0.2	0.8	0.2	0.5	0.4	p 8	0.1	0.2	0.3	0.2	0.5	0.6	0	0.5	0.9	p 8	0.1	0.4	0.1	0.1	0.1	0	0.2	0.5	0.9	p 8	0.2	0.5	0.3	0.1	0.4	0.8	0.1	0.5	0.8
	0.1	0.1	0	0.1	0.3	0.4	0.2	0.2	0.5	p 9	0	0.1	0.2	0.1	0.6	0.6	0.2	0.6	0.5	p 9	0.1	0	0.3	0.1	0	0.4	0.1	0.1	0.5	p 9	0	0.1	0.3	0.1	0.1	0	0.2	0.1	0.5	p 9	0.1	0.2	0.2	0.1	0.3	0.5	0	0.2	0.5
sub9	p1	p2	p3	p4	p5	p6	p7	p8	p9		p1	p2	p3	p4	p5	p6	p7	p8	p9		p1	p2	p3	p4	p5	p6	p7	p8	p9		p1	p2	p3	p4	p5	p6	p7	p8	p9		p1	p2	p3	p4	p5	p6	p7	p8	p9
	0.5	1	0.5	0.8	0.9	0.9	1	0.9	1	p 1	0.5	0.9	1	1	1	1	1	1	1	p 1	0.5	0.8	1	0.9	0.9	0.9	1	0.8	1	p 1	0.5	0.9	0.9	0.8	0.9	0.9	0.9	1	1	p 1	0.5	1	1	0.7	0.7	0.8	1	1	1
	0	0.5	0.5	0.9	1	1	0.9	1	1	p 2	0.1	0.5	0.8	1	1	0.9	0.8	1	1	p 2	0.2	0.5	0.9	0.9	1	1	1	1	1	p 2	0.1	0.5	0.7	0.9	1	1	1	1	1	p 2	0	0.5	1	0.5	0.7	1	1	1	1
	0.5	0.5	0.5	0.8	0.9	1	1	1	1	p 3	0	0.2	0.5	1	0.9	1	1	1	1	p 3	0	0.1	0.5	1	0.9	1	1	1	1	p 3	0.1	0.3	0.5	1	0.6	0.9	1	1	1	p 3	0	0	0.5	0.4	0.4	0.5	0.9	1	0.9
	0.2	0.1	0.2	0.5	1	0.8	0.9	1	1	p 4	0	0	0	0.5	0.9	1	0.7	0.8	1	p 4	0.1	0.1	0	0.5	1	1	1	1	1	p 4	0.2	0.1	0	0.5	1	1	1	1	1	p 4	0.3	0.5	0.6	0.5	0.9	0.7	1	1	1
	0.1	0	0.1	0	0.5	0.6	1	1	1	p 5	0	0	0.1	0.1	0.5	0.4	0.7	0.6	1	p 5	0.1	0	0.1	0	0.5	0.9	0.9	1	1	p 5	0.1	0	0.4	0	0.5	0.7	1	1	1	p 5	0.3	0.3	0.6	0.1	0.5	0.5	1	1	1
	0.1	0	0	0.2	0.4	0.5	0.9	1	0.9	p 6	0	0.1	0	0	0.6	0.5	0.6	1	0.9	p 6	0.1	0	0	0	0.1	0.5	0.9	1	1	p 6	0.1	0	0.1	0	0.3	0.5	1	1	1	p 6	0.2	0	0.5	0.3	0.5	0.5	0.9	1	1
	0	0.1	0	0.1	0	0.1	0.5	1	1	p 7	0	0.2	0	0.3	0.3	0.4	0.5	1	1	p 7	0	0	0	0	0.1	0.1	0.5	0.9	1	p 7	0.1	0	0	0	0	0	0.5	0.8	1	p 7	0	0	0.1	0	0	0.1	0.5	1	1
	0.1	0	0	0	0	0	0	0.5	0.8	p 8	0	0	0	0.2	0.4	0	0	0.5	0.9	p 8	0.2	0	0	0	0	0	0.1	0.5	1	p 8	0	0	0	0	0	0	0.2	0.5	1	p 8	0	0	0	0	0	0	0	0.5	0.9
	0	0	0	0	0	0.1	0	0.2	0.5	p 9	0	0	0	0	0	0.1	0	0.1	0.5	p 9	0	0	0	0	0	0	0	0	0.5	p 9	0	0	0	0	0	0	0	0	0.5	p 9	0	0	0.1	0	0	0	0	0.1	0.5
sub10	p1	p2	p3	p4	p5	p6	p7	p8	p9		p1	p2	p3	p4	p5	p6	p7	p8	p9		p1	p2	p3	p4	p5	p6	p7	p8	p9		p1	p2	p3	p4	p5	p6	p7	p8	p9		p1	p2	p3	p4	p5	p6	p7	p8	p9
	0.5	1	1	0.9	1	1	0.9	1	1	p 1	0.5	1	1	0.9	0.9	0.9	1	0.9	1	p 1	0.5	0.9	1	1	1	0.9	1	1	1	p 1	0.5	1	1	0.8	1	1	1	1	1	p 1	0.5	0.9	1	0.9	1	1	1	1	1
	0	0.5	1	0.9	0.9	0.9	1	1	1	p 2	0	0.5	0.9	0.9	0.8	1	0.9	0.8	0.9	p 2	0.1	0.5	1	0.9	0.8	0.9	0.9	0.9	0.9	p 2	0	0.5	1	0.7	0.9	1	0.9	1	1	p 2	0.1	0.5	0.8	0.3	0.5	1	1	1	1
	0	0	0.5	0.7	1	1	1	1	0.9	p 3	0	0.1	0.5	0.8	0.9	0.9	0.8	0.8	0.9	p 3	0	0	0.5	0.8	0.9	1	0.9	0.8	1	p 3	0	0	0.5	0.5	1	1	0.9	1	0.9	p 3	0	0.2	0.5	0.5	0.7	0.9	0.9	1	1
	0.1	0.1	0.3	0.5	0.9	1	1	0.9	1	p 4	0.1	0.1	0.2	0.5	1	1	0.7	0.9	1	p 4	0	0.1	0.2	0.5	1	0.9	0.9	0.9	1	p 4	0.2	0.3	0.5	0.5	0.9	1	1	1	1	p 4	0.1	0.7	0.5	0.5	0.8	0.8	1	1	1
	0	0.1	0	0.1	0.5	1	0.7	1	0.9	p 5	0.1	0.2	0.1	0	0.5	0.9	0.6	0.4	0.9	p 5	0	0.2	0.1	0	0.5	0.9	0.4	0.8	1	p 5	0	0.1	0	0.1	0.5	1	0.8	1	0.9	p 5	0	0.5	0.3	0.2	0.5	0.9	0.9	1	1
	0	0.1	0	0	0	0.5	0.5	0.7	0.8	p 6	0.1	0	0.1	0	0.1	0.5	0.1	0.5	0.7	p 6	0.1	0.1	0	0.1	0.1	0.5	0.6	0.5	0.6	p 6	0	0	0	0	0	0.5	1	0.9	1	p 6	0	0	0.1	0.2	0.1	0.5	0.8	0.9	0.8
	0.1	0	0	0	0.3	0.5	0.5	0.9	1	p 7	0	0.1	0.2	0.3	0.4	0.9	0.5	0.8	0.9	p 7	0	0.1	0.1	0.1	0.6	0.4	0.5	0.9	0.8	p 7	0	0.1	0.1	0	0.2	0	0.5	1	0.8	p 7	0	0	0.1	0	0.1	0.2	0.5	0.9	0.8
	0	0	0	0.1	0	0.3	0.1	0.5	0.8	p 8	0.1	0.2	0.2	0.1	0.6	0.5	0.2	0.5	1	p 8	0	0.1	0.2	0.1	0.2	0.5	0.1	0.5	1	p 8	0	0	0	0	0	0.1	0	0.5	1	p 8	0	0	0	0	0	0.1	0.1	0.5	0.8
	0	0	0.1	0	0.1	0.2	0	0.2	0.5	p 9	0	0.1	0.1	0	0.1	0.3	0.1	0	0.5	p 9	0	0.1	0	0	0	0.4	0.2	0	0.5	p 9	0	0	0.1	0	0.1	0	0.2	0	0.5	p 9	0	0	0	0	0	0.2	0.2	0.2	0.5
sub11	p1	p2	p3	p4	p5	p6	p7	p8	p9		p1	p2	p3	p4	p5	p6	p7	p8	p9		p1	p2	p3	p4	p5	p6	p7	p8	p9		p1	p2	p3	p4	p5	p6	p7	p8	p9		p1	p2	p3	p4	p5	p6	p7	p8	p9
	0.5	0.7	0.9	1	1	0.9	1	1	0.9	p 1	0.5	0.8	0.7	0.9	1	1	0.9	1	1	p 1	0.5	0.8	0.8	1	1	1	1	0.9	1	p 1	0.5	0.7	0.6	0.9	0.9	0.9	0.9	1	1	p 1	0.5	0.7	0.3	0.8	1	1	0.9	0.9	1
	0.3	0.5	0.9	0.9	1	1	1	1	1	p 2	0.2	0.5	1	0.9	0.9	0.8	1	1	1	p 2	0.2	0.5	0.9	1	1	1	0.9	1	1	p 2	0.3	0.5	0.8	0.8	0.8	0.7	1	0.9	1	p 2	0.3	0.5	0.3	0.7	0.8	0.8	0.9	0.9	1
	0.1	0.1	0.5	0.8	0.9	1	0.8	1	1	p 3	0.3	0	0.5	1	0.9	1	1	1	1	p 3	0.2	0.1	0.5	0.6	1	1	1	1	1	p 3	0.4	0.2	0.5	0.9	0.7	1	1	0.7	1	p 3	0.7	0.7	0.5	0.8	0.7	0.7	0.7	0.7	0.9
	0	0.1	0.2	0.5	0.9	0.9	1	1	1	p 4	0.1	0.1	0	0.5	0.8	0.5	0.9	0.9	1	p 4	0	0	0.4	0.5	1	0.8	0.7	1	0.9	p 4	0.1	0.2	0.1	0.5	0.8	0.8	0.7	0.8	1	p 4	0.2	0.3	0.2	0.5	0.7	0.6	1	0.9	0.9
	0	0	0.1	0.1	0.5	0.8	0.9	0.9	0.9	p 5	0	0.1	0.1	0.2	0.5	0.4	1	0.9	0.8	p 5	0	0	0	0	0.5	0.8	0.8	1	1	p 5	0.1	0.2	0.3	0.2	0.5	0.7	0.7	0.9	0.9	p 5	0	0.2	0.3	0.3	0.5	0.3	0.9	0.9	1
	0.1	0	0	0.1	0.2	0.5	0.5	0.9	1	p 6	0	0.2	0	0.5	0.6	0.5	0.7	0.9	0.9	p 6	0	0	0	0.2	0.2	0.5	0.8	1	0.9	p 6	0.1	0.3	0	0.2	0.3	0.5	0.8	1	1	p 6	0	0.2	0.3	0.4	0.7	0.5	0.7	0.9	1
	0	0	0.2	0	0.1	0.5	0.5	1	0.9	p 7	0.1	0	0	0.1	0	0.3	0.5	0.6	0.6	p 7	0	0.1	0	0.3	0.2	0.2	0.5	0.9	1	p 7	0.1	0	0	0.3	0.3	0.2	0.5	0.9	1	p 7	0.1	0.1	0.3	0	0.1	0.3	0.5	0.8	0.8
	0	0	0	0	0.1	0.1	0	0.5	0.6	p 8	0	0	0	0.1	0.1	0.1	0.4	0.5	0.7	p 8	0.1	0	0	0	0	0	0.1	0.5	0.8	p 8	0	0.1	0.3	0.2	0.1	0	0.1	0.5	0.7	p 8	0.1	0.1	0.3	0.1	0.1	0.1	0.2	0.5	0.6
	0.1	0	0	0	0.1	0	0.1	0.4	0.5	p 9	0	0	0	0	0.2	0.1	0.4	0.3	0.5	p 9	0	0	0	0.1	0	0.1	0	0.2	0.5	p 9	0	0	0	0	0.1	0	0	0.3	0.5	p 9	0	0	0.1	0.1	0	0	0.2	0.4	0.5
sub12	p1	p2	p3	p4	p5	p6	p7	p8	p9		p1	p2	p3	p4	p5	p6	p7	p8	p9		p1	p2	p3	p4	p5	p6	p7	p8	p9		p1	p2	p3	p4	p5	p6	p7	p8	p9		p1	p2	p3	p4	p5	p6	p7	p8	p9
	0.5	1	1	1	1	1	1	1	1	p 1	0.5	1	1	1	1	1	1	1	1	p 1	0.5	1	1	0.9	1	1	0.7	1	1	p 1	0.5	1	1	0.7	1	1	0.1	1	1	p 1	0.5	0.9	1	0.9	1	0.9	0.3	1	1
	0	0.5	1	0.5	1	1	0	0.9	1	p 2	0	0.5	1	1	1	0.9	0.8	1	1	p 2	0	0.5	1	0.3	0.9	1	0	1	0.9	p 2	0	0.5	0.9	0	0.4	0.7	0	0.2	0.8	p 2	0.1	0.5	1	0	0.9	0.9	0	0.3	0.8
	0	0	0.5	0	0.7	1	0	0.3	1	p 3	0	0	0.5	0.7	0.9	1	0	0.7	1	p 3	0	0	0.5	0.1	0.6	0.8	0	0.2	0.6	p 3	0	0.1	0.5	0.1	0.1	0.5	0	0.2	0.5	p 3	0	0	0.5	0.2	0.3	0.8	0	0.1	0.4
	0	0.5	1	0.5	1	1	0	1	1	p 4	0	0	0.3	0.5	1	1	0.1	0.7	1	p 4	0.1	0.7	0.9	0.5	1	1	0.5	1	1	p 4	0.3	1	0.9	0.5	1	1	0.4	1	1	p 4	0.1	1	0.8	0.5	1	1	0	1	1
	0	0	0.3	0	0.5	1	0	0.3	0.8	p 5	0	0	0.1	0	0.5	0.8	0	0.1	0.7	p 5	0	0.1	0.4	0	0.5	0.9	0	0.4	0.8	p 5	0	0.6	0.9	0	0.5	1	0	0.4	0.9	p 5	0	0.1	0.7	0	0.5	1	0	0.2	0.5
	0	0	0	0	0	0.5	0	0.2	0.2	p 6	0	0.1	0	0	0.2	0.5	0	0	0.2	p 6	0	0	0.2	0	0.1	0.5	0	0	0.6	p 6	0	0.3	0.5	0	0	0.5	0	0.1	0.4	p 6	0.1	0.1	0.2	0	0	0.5	0	0	0.5
	0	1	1	1	1	1	0.5	1	1	p 7	0	0.2	1	0.9	1	1	0.5	1	1	p 7	0.3	1	1	0.5	1	1	0.5	1	1	p 7	0.9	1	1	0.6	1	1	0.5	1	1	p 7	0.7	1	1	1	1	1	0.5	1	1
	0	0.1	0.7	0	0.7	0.8	0	0.5	1	p 8	0	0	0.3	0.3	0.9	1	0	0.5	1	p 8	0	0	0.8	0	0.6	1	0	0.5	1	p 8	0	0.8	0.8	0	0.6	0.9	0	0.5	1	p 8	0	0.7	0.9	0	0.8	1	0	0.5	1
	0	0	0	0	0.2	0.8	0	0	0.5	p 9	0	0	0	0	0.3	0.8	0	0	0.5	p 9	0	0.1	0.4	0	0.2	0.4	0	0	0.5	p 9	0	0.2	0.5	0	0.1	0.6	0	0	0.5	p 9	0	0.2	0.6	0	0.5	0.5	0	0	0.5
sub13	p1	p2	p3	p4	p5	p6	p7	p8	p9		p1	p2	p3	p4	p5	p6	p7	p8	p9		p1	p2	p3	p4	p5	p6	p7	p8	p9		p1	p2	p3	p4	p5	p6	p7	p8	p9		p1	p2	p3	p4	p5	p6	p7	p8	p9
	0.5	0.4	0.2	0.6	0.5	0.3	1	0.9	0.8	p 1	0.5	0.2	0	1	0.7	0.7	1	0.8	0.9	p 1	0.5	0.2	0.2	0.9	1	1	0.9	0.9	1	p 1	0.5	0.2	0.1	1	0.9	0.8	1	1	1	p 1	0.5	0.1	0	0.5	0.7	0.5	1	0.9	0.7
	0.6	0.5	0	0.7	0.7	0.4	1	1	1	p 2	0.8	0.5	0.1	0.9	1	0.8	1	1	0.6	p 2	0.8	0.5	0	1	0.9	0.9	1	0.9	0.9	p 2	0.8	0.5	0.1	0.6	0.8	1	1	1	1	p 2	0.9	0.5	0.1	0.9	0.9	0.8	1	0.9	0.7
	0.8	1	0.5	0.9	0.8	0.3	1	1	1	p 3	1	0.9	0.5	1	0.8	0.9	1	1	0.6	p 3	0.8	1	0.5	1	0.9	0.9	1	0.9	1	p 3	0.9	0.9	0.5	0.8	0.7	1	1	1	0.9	p 3	1	0.9	0.5	0.9	1	0.7	1	1	0.8
	0.4	0.3	0.1	0.5	0.1	0	1	0.9	0.9	p 4	0	0.1	0	0.5	0	0.1	0.7	0.8	0.4	p 4	0.1	0	0	0.5	0.2	0	0.7	0.7	0.7	p 4	0	0.4	0.2	0.5	0.1	0	0.9	0.8	1	p 4	0.5	0.1	0.1	0.5	0.2	0	1	0.9	1
	0.5	0.3	0.2	0.9	0.5	0	1	1	0.9	p 5	0.3	0	0.2	1	0.5	0	1	1	0.5	p 5	0	0.1	0.1	0.8	0.5	0	0.7	0.7	0.9	p 5	0.1	0.2	0.3	0.9	0.5	0.3	0.8	0.9	0.9	p 5	0.3	0.1	0	0.8	0.5	0.1	0.9	0.9	1
	0.7	0.6	0.7	1	1	0.5	1	1	1	p 6	0.3	0.2	0.1	0.9	1	0.5	0.8	1	0.7	p 6	0	0.1	0.1	1	1	0.5	0.8	0.9	1	p 6	0.2	0	0	1	0.7	0.5	0.8	1	0.8	p 6	0.5	0.2	0.3	1	0.9	0.5	1	1	0.9
	0	0	0	0	0	0	0.5	0.2	0	p 7	0	0	0	0.3	0	0.2	0.5	0	0	p 7	0.1	0	0	0.3	0.3	0.2	0.5	0.2	0	p 7	0	0	0	0.1	0.2	0.2	0.5	0.3	0	p 7	0	0	0	0	0.1	0	0.5	0.1	0.1
	0.1	0	0	0.1	0	0	0.8	0.5	0.1	p 8	0.2	0	0	0.2	0	0	1	0.5	0	p 8	0.1	0.1	0.1	0.3	0.3	0.1	0.8	0.5	0	p 8	0	0	0	0.2	0.1	0	0.7	0.5	0	p 8	0.1	0.1	0	0.1	0.1	0	0.9	0.5	0.2
	0.2	0	0	0.1	0.1	0	1	0.9	0.5	p 9	0.1	0.4	0.4	0.6	0.5	0.3	1	1	0.5	p 9	0	0.1	0	0.3	0.1	0	1	1	0.5	p 9	0	0	0.1	0	0.1	0.2	1	1	0.5	p 9	0.3	0.3	0.2	0	0	0.1	0.9	0.8	0.5
sub14	p1	p2	p3	p4	p5	p6	p7	p8	p9		p1	p2	p3	p4	p5	p6	p7	p8	p9		p1	p2	p3	p4	p5	p6	p7	p8	p9		p1	p2	p3	p4	p5	p6	p7	p8	p9		p1	p2	p3	p4	p5	p6	p7	p8	p9
	0.5	0.3	0.8	0.8	1	1	0.9	0.9	1	p 1	0.5	0.9	0.7	0.8	1	0.8	0.5	0.8	0.8	p 1	0.5	0.7	0.6	0.8	0.9	0.7	1	1	1	p 1	0.5	0.5	0.4	0.5	0.7	0.6	0.8	1	1	p 1	0.5	0.9	0.9	0.5	0.8	0.9	1	1	1
	0.7	0.5	0.5	1	0.9	0.9	0.9	1	1	p 2	0.1	0.5	0.5	0.7	0.8	0.7	0.8	0.8	0.8	p 2	0.3	0.5	0.5	0.9	0.8	0.8	0.8	0.9	0.9	p 2	0.5	0.5	0.7	0.4	0.5	0.7	1	1	1	p 2	0.1	0.5	0.7	0.5	0.8	0.7	1	1	0.9
	0.2	0.5	0.5	0.6	0.8	0.8	1	0.9	0.9	p 3	0.3	0.5	0.5	0.7	0.8	0.8	0.8	0.9	0.9	p 3	0.4	0.5	0.5	0.8	0.7	0.9	0.9	0.9	0.9	p 3	0.6	0.3	0.5	0.7	0.5	0.6	0.9	0.7	0.9	p 3	0.1	0.3	0.5	0.1	0.3	0.7	0.6	0.9	1
	0.2	0	0.4	0.5	0.8	1	0.9	1	1	p 4	0.2	0.3	0.3	0.5	0.7	0.8	0.4	0.6	0.9	p 4	0.2	0.1	0.2	0.5	0.4	0.8	1	0.9	1	p 4	0.5	0.6	0.3	0.5	0.8	0.9	0.9	1	1	p 4	0.5	0.5	0.9	0.5	0.9	0.9	1	1	1
	0	0.1	0.2	0.2	0.5	0.5	0.9	1	0.9	p 5	0	0.2	0.2	0.3	0.5	0.8	0.6	0.5	0.6	p 5	0.1	0.2	0.3	0.6	0.5	0.6	1	1	0.9	p 5	0.3	0.5	0.5	0.2	0.5	0.5	1	1	1	p 5	0.2	0.2	0.7	0.1	0.5	0.7	1	0.8	1
	0	0.1	0.2	0	0.5	0.5	1	0.8	0.8	p 6	0.2	0.3	0.2	0.2	0.2	0.5	0.3	0.5	0.4	p 6	0.3	0.2	0.1	0.2	0.4	0.5	0.9	0.9	1	p 6	0.4	0.3	0.4	0.1	0.5	0.5	1	0.9	1	p 6	0.1	0.3	0.3	0.1	0.3	0.5	0.9	0.8	0.9
	0.1	0.1	0	0.1	0.1	0	0.5	0.8	0.8	p 7	0.5	0.2	0.2	0.6	0.4	0.7	0.5	0.7	0.7	p 7	0	0.2	0.1	0	0	0.1	0.5	0.8	0.9	p 7	0.2	0	0.1	0.1	0	0	0.5	1	0.7	p 7	0	0	0.4	0	0	0.1	0.5	0.7	0.9
	0.1	0	0.1	0	0	0.2	0.2	0.5	0.9	p 8	0.2	0.2	0.1	0.4	0.5	0.5	0.3	0.5	1	p 8	0	0.1	0.1	0.1	0	0.1	0.2	0.5	0.7	p 8	0	0	0.3	0	0	0.1	0	0.5	0.8	p 8	0	0	0.1	0	0.2	0.2	0.3	0.5	0.9
	0	0	0.1	0	0.1	0.2	0.2	0.1	0.5	p 9	0.2	0.2	0.1	0.1	0.4	0.6	0.3	0	0.5	p 9	0	0.1	0.1	0	0.1	0	0.1	0.3	0.5	p 9	0	0	0.1	0	0	0	0.3	0.2	0.5	p 9	0	0.1	0	0	0	0.1	0.1	0.1	0.5
sub15	p1	p2	p3	p4	p5	p6	p7	p8	p9		p1	p2	p3	p4	p5	p6	p7	p8	p9		p1	p2	p3	p4	p5	p6	p7	p8	p9		p1	p2	p3	p4	p5	p6	p7	p8	p9		p1	p2	p3	p4	p5	p6	p7	p8	p9
	0.5	0.4	0.2	0.9	1	0.6	1	1	0.9	p 1	0.5	0.2	0.4	0.8	0.7	0.7	1	1	0.6	p 1	0.5	0.4	0.5	0.9	0.9	0.8	0.8	1	1	p 1	0.5	0.5	0.4	0.6	0.6	0.7	1	0.9	0.9	p 1	0.5	0.2	0.4	0.6	0.2	0.6	1	1	0.9
	0.6	0.5	0	0.8	0.9	0.4	1	0.9	1	p 2	0.8	0.5	0.3	0.8	0.8	0.8	0.9	0.8	0.7	p 2	0.6	0.5	0.1	0.8	0.8	0.9	0.8	1	0.9	p 2	0.5	0.5	0.2	0.5	0.6	0.6	0.8	1	1	p 2	0.8	0.5	0.3	0.5	0.5	0.3	1	1	0.9
	0.8	1	0.5	0.9	0.9	0.7	1	1	1	p 3	0.6	0.7	0.5	0.9	0.7	0.6	0.8	1	0.6	p 3	0.5	0.9	0.5	0.7	1	0.7	0.9	1	0.9	p 3	0.6	0.8	0.5	0.7	0.9	0.5	0.8	0.9	1	p 3	0.6	0.7	0.5	0.7	0.7	0.6	0.9	1	1
	0.1	0.2	0.1	0.5	0.3	0.2	1	1	1	p 4	0.2	0.2	0.1	0.5	0.4	0.2	0.9	0.9	0.5	p 4	0.1	0.2	0.3	0.5	0.8	0.7	0.8	0.9	0.8	p 4	0.4	0.5	0.3	0.5	0.4	0.5	0.9	0.8	1	p 4	0.4	0.5	0.3	0.5	0.5	0.3	1	1	0.7
	0	0.1	0.1	0.7	0.5	0.1	0.9	0.9	0.9	p 5	0.3	0.2	0.3	0.6	0.5	0.2	1	0.9	0.8	p 5	0.1	0.2	0	0.2	0.5	0.1	0.8	1	0.9	p 5	0.4	0.4	0.1	0.6	0.5	0.1	1	1	0.9	p 5	0.8	0.5	0.3	0.5	0.5	0.2	1	1	0.8
	0.4	0.6	0.3	0.8	0.9	0.5	0.8	1	0.8	p 6	0.3	0.2	0.4	0.8	0.8	0.5	0.8	1	0.8	p 6	0.2	0.1	0.3	0.3	0.9	0.5	0.9	0.9	1	p 6	0.3	0.4	0.5	0.5	0.9	0.5	1	0.9	1	p 6	0.4	0.7	0.4	0.7	0.8	0.5	1	1	0.9
	0	0	0	0	0.1	0.2	0.5	0.4	0.6	p 7	0	0.1	0.2	0.1	0	0.2	0.5	0.3	0.4	p 7	0.2	0.2	0.1	0.2	0.2	0.1	0.5	0.6	0.5	p 7	0	0.2	0.2	0.1	0	0	0.5	0.7	0.2	p 7	0	0	0.1	0	0	0	0.5	0.5	0.4
	0	0.1	0	0	0.1	0	0.6	0.5	0.4	p 8	0	0.2	0	0.1	0.1	0	0.7	0.5	0.3	p 8	0	0	0	0.1	0	0.1	0.4	0.5	0.3	p 8	0.1	0	0.1	0.2	0	0.1	0.3	0.5	0.5	p 8	0	0	0	0	0	0	0.5	0.5	0.4
	0.1	0	0	0	0.1	0.2	0.4	0.6	0.5	p 9	0.4	0.3	0.4	0.5	0.2	0.2	0.6	0.7	0.5	p 9	0	0.1	0.1	0.2	0.1	0	0.5	0.7	0.5	p 9	0.1	0	0	0	0.1	0	0.8	0.5	0.5	p 9	0.1	0.1	0	0.3	0.2	0.1	0.6	0.6	0.5
sub16	p1	p2	p3	p4	p5	p6	p7	p8	p9		p1	p2	p3	p4	p5	p6	p7	p8	p9		p1	p2	p3	p4	p5	p6	p7	p8	p9		p1	p2	p3	p4	p5	p6	p7	p8	p9		p1	p2	p3	p4	p5	p6	p7	p8	p9
	0.5	0.8	0.7	0.8	0.7	0.9	0.9	0.8	0.9	p 1	0.5	0.5	0.6	0.8	1	0.9	0.9	0.8	0.8	p 1	0.5	0.7	0.8	0.6	0.7	0.9	0.9	0.9	1	p 1	0.5	0.5	0.5	0.7	0.6	0.9	0.7	0.9	0.8	p 1	0.5	0.6	0.7	0.7	0.9	0.8	0.7	0.8	0.9
	0.2	0.5	0.6	0.7	1	0.9	0.9	0.7	0.9	p 2	0.5	0.5	0.8	0.7	0.9	0.9	0.6	0.8	0.9	p 2	0.3	0.5	0.8	0.8	0.8	0.7	0.8	1	0.9	p 2	0.5	0.5	0.5	0.6	0.7	0.6	0.5	0.8	0.9	p 2	0.4	0.5	0.9	0.7	0.6	0.5	0.7	0.7	0.8
	0.3	0.4	0.5	0.7	0.9	0.9	0.8	1	0.9	p 3	0.4	0.2	0.5	0.9	0.9	0.9	0.9	0.9	0.8	p 3	0.2	0.2	0.5	0.6	0.8	0.8	0.7	0.8	0.7	p 3	0.5	0.5	0.5	0.4	0.4	0.8	0.7	0.9	0.9	p 3	0.3	0.1	0.5	0.6	0.6	0.5	0.6	0.7	0.9
	0.2	0.3	0.3	0.5	0.6	0.8	0.8	0.9	0.9	p 4	0.2	0.3	0.1	0.5	0.7	0.8	0.4	0.6	0.8	p 4	0.4	0.2	0.4	0.5	1	0.8	0.6	0.7	1	p 4	0.3	0.4	0.6	0.5	0.8	0.8	0.9	0.9	0.9	p 4	0.3	0.3	0.4	0.5	0.7	0.7	0.8	0.6	0.7
	0.3	0	0.1	0.4	0.5	0.8	0.5	0.9	0.8	p 5	0	0.1	0.1	0.3	0.5	0.6	0.4	0.4	0.5	p 5	0.3	0.2	0.2	0	0.5	0.7	0.6	0.7	0.8	p 5	0.4	0.3	0.6	0.2	0.5	0.6	0.6	0.8	0.9	p 5	0.1	0.4	0.4	0.3	0.5	0.8	0.6	0.6	0.7
	0.1	0.1	0.1	0.2	0.2	0.5	0.3	0.3	0.7	p 6	0.1	0.1	0.1	0.2	0.4	0.5	0.1	0.3	0.5	p 6	0.1	0.3	0.2	0.2	0.3	0.5	0.6	0.5	0.8	p 6	0.1	0.4	0.2	0.2	0.4	0.5	0.9	0.7	0.9	p 6	0.2	0.5	0.5	0.3	0.2	0.5	0.3	0.3	0.5
	0.1	0.1	0.2	0.2	0.5	0.7	0.5	0.9	0.7	p 7	0.1	0.4	0.1	0.6	0.6	0.9	0.5	0.8	0.7	p 7	0.1	0.2	0.3	0.4	0.4	0.4	0.5	0.7	0.7	p 7	0.3	0.5	0.3	0.1	0.4	0.1	0.5	0.8	0.7	p 7	0.3	0.3	0.4	0.2	0.4	0.7	0.5	0.7	0.7
	0.2	0.3	0	0.1	0.1	0.7	0.1	0.5	0.7	p 8	0.2	0.2	0.1	0.4	0.6	0.7	0.2	0.5	0.6	p 8	0.1	0	0.2	0.3	0.3	0.5	0.3	0.5	0.6	p 8	0.1	0.2	0.1	0.1	0.2	0.3	0.2	0.5	0.5	p 8	0.2	0.3	0.3	0.4	0.4	0.7	0.3	0.5	0.4
	0.1	0.1	0.1	0.1	0.2	0.3	0.3	0.3	0.5	p 9	0.2	0.1	0.2	0.2	0.5	0.5	0.3	0.4	0.5	p 9	0	0.1	0.3	0	0.2	0.2	0.3	0.4	0.5	p 9	0.2	0.1	0.1	0.1	0.1	0.1	0.3	0.5	0.5	p 9	0.1	0.2	0.1	0.3	0.3	0.5	0.3	0.6	0.5
sub17	p1	p2	p3	p4	p5	p6	p7	p8	p9		p1	p2	p3	p4	p5	p6	p7	p8	p9		p1	p2	p3	p4	p5	p6	p7	p8	p9		p1	p2	p3	p4	p5	p6	p7	p8	p9		p1	p2	p3	p4	p5	p6	p7	p8	p9
	0.5	0.9	0.8	0.9	1	0.7	1	1	0.9	p 1	0.5	0.7	0.9	0.5	0.7	0.8	0.8	0.5	0.4	p 1	0.5	0.9	0.7	0.7	0.9	0.9	0.9	1	1	p 1	0.5	0.8	0.7	0.8	0.8	1	1	1	1	p 1	0.5	0.8	0.9	0.2	0.7	0.7	1	1	1
	0.1	0.5	0.6	0.8	1	0.9	1	1	1	p 2	0.3	0.5	0.9	0.6	0.8	0.9	0.5	0.7	0.8	p 2	0.1	0.5	0.7	0.8	0.7	0.8	0.8	0.8	1	p 2	0.2	0.5	0.8	0.4	0.5	0.7	1	1	1	p 2	0.2	0.5	0.7	0.4	0.6	0.7	1	0.9	1
	0.2	0.4	0.5	0.8	0.9	0.9	1	1	0.9	p 3	0.1	0.1	0.5	0.4	0.5	0.9	0.8	0.7	0.7	p 3	0.3	0.3	0.5	0.3	0.7	0.9	0.9	0.9	1	p 3	0.3	0.2	0.5	0.6	0.4	0.4	0.9	1	0.9	p 3	0.1	0.3	0.5	0.2	0.5	0.6	0.7	0.8	0.9
	0.1	0.2	0.2	0.5	0.9	0.9	1	1	0.9	p 4	0.5	0.4	0.6	0.5	0.9	0.9	0.5	0.7	0.9	p 4	0.3	0.2	0.7	0.5	0.8	0.9	0.9	0.9	1	p 4	0.2	0.6	0.4	0.5	0.8	1	0.9	1	1	p 4	0.8	0.6	0.8	0.5	0.9	1	1	1	0.8
	0	0	0.1	0.1	0.5	0.7	0.8	1	0.9	p 5	0.3	0.2	0.5	0.1	0.5	0.7	0.5	0.6	0.7	p 5	0.1	0.3	0.3	0.2	0.5	0.9	0.9	1	1	p 5	0.2	0.5	0.6	0.2	0.5	0.8	1	1	1	p 5	0.3	0.4	0.5	0.1	0.5	0.9	1	0.8	1
	0.3	0.1	0.1	0.1	0.3	0.5	1	0.9	1	p 6	0.2	0.1	0.1	0.1	0.3	0.5	0.5	0.4	0.5	p 6	0.1	0.2	0.1	0.1	0.1	0.5	1	0.9	0.9	p 6	0	0.3	0.6	0	0.2	0.5	0.8	1	1	p 6	0.3	0.3	0.4	0	0.1	0.5	1	1	1
	0	0	0	0	0.2	0	0.5	0.7	0.9	p 7	0.2	0.5	0.2	0.5	0.5	0.5	0.5	0.8	0.6	p 7	0.1	0.2	0.1	0.1	0.1	0	0.5	0.8	1	p 7	0	0	0.1	0.1	0	0.2	0.5	0.6	0.9	p 7	0	0	0.3	0	0	0	0.5	0.9	0.9
	0	0	0	0	0	0.1	0.3	0.5	0.9	p 8	0.5	0.3	0.3	0.3	0.4	0.6	0.2	0.5	0.8	p 8	0	0.2	0.1	0.1	0	0.1	0.2	0.5	0.3	p 8	0	0	0	0	0	0	0.4	0.5	0.8	p 8	0	0.1	0.2	0	0.2	0	0.1	0.5	0.6
	0.1	0	0.1	0.1	0.1	0	0.1	0.1	0.5	p 9	0.6	0.2	0.3	0.1	0.3	0.5	0.4	0.2	0.5	p 9	0	0	0	0	0	0.1	0	0.7	0.5	p 9	0	0	0.1	0	0	0	0.1	0.2	0.5	p 9	0	0	0.1	0.2	0	0	0.1	0.4	0.5
sub18	p1	p2	p3	p4	p5	p6	p7	p8	p9		p1	p2	p3	p4	p5	p6	p7	p8	p9		p1	p2	p3	p4	p5	p6	p7	p8	p9		p1	p2	p3	p4	p5	p6	p7	p8	p9		p1	p2	p3	p4	p5	p6	p7	p8	p9
	0.5	0.8	0.4	0.7	0.7	1	0.8	1	1	p 1	0.5	0.8	0.6	0.9	0.6	0.9	1	0.9	0.8	p 1	0.5	0.6	0.8	0.5	0.9	0.8	0.7	0.8	0.8	p 1	0.5	0.5	0.6	0.8	0.9	1	1	1	1	p 1	0.5	0.6	0.5	0.8	0.8	0.5	1	0.9	0.8
	0.2	0.5	0.6	0.6	0.8	0.8	0.9	1	1	p 2	0.2	0.5	0.6	0.8	0.7	0.7	0.9	0.9	1	p 2	0.4	0.5	0.6	0.9	0.7	0.7	0.8	1	0.8	p 2	0.5	0.5	0.8	0.8	0.9	0.8	0.9	1	1	p 2	0.4	0.5	0.6	0.5	0.8	0.9	1	1	0.9
	0.6	0.4	0.5	0.8	0.8	1	1	0.8	1	p 3	0.4	0.4	0.5	0.9	0.8	0.9	0.8	0.9	0.8	p 3	0.2	0.4	0.5	0.7	0.8	0.7	0.8	0.8	0.9	p 3	0.4	0.2	0.5	0.7	1	0.9	1	1	0.8	p 3	0.5	0.4	0.5	0.8	0.7	0.8	1	0.8	0.9
	0.3	0.4	0.2	0.5	0.4	0.9	1	1	0.9	p 4	0.1	0.2	0.1	0.5	0.8	0.7	0.9	1	0.7	p 4	0.5	0.1	0.3	0.5	0.4	0.5	1	0.9	0.9	p 4	0.2	0.2	0.3	0.5	0.6	0.9	0.9	0.9	1	p 4	0.2	0.5	0.2	0.5	0.8	0.7	1	0.9	0.9
	0.3	0.2	0.2	0.6	0.5	0.6	1	0.9	0.8	p 5	0.4	0.3	0.2	0.2	0.5	0.4	0.8	0.7	0.8	p 5	0.1	0.3	0.2	0.6	0.5	0.6	0.8	0.8	0.9	p 5	0.1	0.1	0	0.4	0.5	0.6	1	1	1	p 5	0.2	0.2	0.3	0.2	0.5	0.5	1	0.9	0.9
	0	0.2	0	0.1	0.4	0.5	0.9	1	1	p 6	0.1	0.3	0.1	0.3	0.6	0.5	0.6	0.7	0.8	p 6	0.2	0.3	0.3	0.5	0.4	0.5	0.9	1	0.8	p 6	0	0.2	0.1	0.1	0.4	0.5	0.8	1	1	p 6	0.5	0.1	0.2	0.3	0.5	0.5	0.9	0.9	0.8
	0.2	0.1	0	0	0	0.1	0.5	0.6	0.5	p 7	0	0.1	0.2	0.1	0.2	0.4	0.5	0.7	0.6	p 7	0.3	0.2	0.2	0	0.2	0.1	0.5	0.8	0.9	p 7	0	0.1	0	0.1	0	0.2	0.5	0.5	0.6	p 7	0	0	0	0	0	0.1	0.5	0.5	0.5
	0	0	0.2	0	0.1	0	0.4	0.5	0.7	p 8	0.1	0.1	0.1	0	0.3	0.3	0.3	0.5	0.5	p 8	0.2	0	0.2	0.1	0.2	0	0.2	0.5	0.5	p 8	0	0	0	0.1	0	0	0.5	0.5	0.6	p 8	0.1	0	0.2	0.1	0.1	0.1	0.5	0.5	0.4
	0	0	0	0.1	0.2	0	0.5	0.3	0.5	p 9	0.2	0	0.2	0.3	0.2	0.2	0.4	0.5	0.5	p 9	0.2	0.2	0.1	0.1	0.1	0.2	0.1	0.5	0.5	p 9	0	0	0.2	0	0	0	0.4	0.4	0.5	p 9	0.2	0.1	0.1	0.1	0.1	0.2	0.5	0.6	0.5
sub19	p1	p2	p3	p4	p5	p6	p7	p8	p9		p1	p2	p3	p4	p5	p6	p7	p8	p9		p1	p2	p3	p4	p5	p6	p7	p8	p9		p1	p2	p3	p4	p5	p6	p7	p8	p9		p1	p2	p3	p4	p5	p6	p7	p8	p9
	0.5	1	1	1	1	1	1	1	0.9	p 1	0.5	0.9	1	1	1	0.8	0.9	0.9	1	p 1	0.5	0.9	1	0.9	1	0.9	1	0.9	1	p 1	0.5	0.9	0.9	0.8	1	1	1	0.9	1	p 1	0.5	1	0.8	0.8	1	1	1	1	1
	0	0.5	0.9	1	1	1	1	1	1	p 2	0.1	0.5	1	0.9	1	1	1	1	1	p 2	0.1	0.5	0.9	1	0.9	1	1	1	1	p 2	0.1	0.5	0.9	0.9	0.9	1	1	1	1	p 2	0	0.5	1	0.7	0.8	0.8	0.8	1	1
	0	0.1	0.5	0.9	1	1	0.9	1	1	p 3	0	0	0.5	1	1	1	0.9	0.9	1	p 3	0	0.1	0.5	1	1	1	1	0.9	1	p 3	0.1	0.1	0.5	0.8	0.9	1	0.9	1	1	p 3	0.2	0	0.5	0.9	0.7	1	0.9	0.9	1
	0	0	0.1	0.5	0.9	1	1	1	1	p 4	0	0.1	0	0.5	1	1	0.9	0.9	1	p 4	0.1	0	0	0.5	1	0.9	1	0.9	0.9	p 4	0.2	0.1	0.2	0.5	1	1	1	1	1	p 4	0.2	0.3	0.1	0.5	1	1	1	1	1
	0	0	0	0.1	0.5	1	1	0.9	1	p 5	0	0	0	0	0.5	1	0.5	0.5	0.9	p 5	0	0.1	0	0	0.5	0.9	0.9	1	1	p 5	0	0.1	0.1	0	0.5	1	1	1	1	p 5	0	0.2	0.3	0	0.5	0.9	1	0.9	0.9
	0	0	0	0	0	0.5	1	1	1	p 6	0.2	0	0	0	0	0.5	0.6	0.4	0.2	p 6	0.1	0	0	0.1	0.1	0.5	1	1	1	p 6	0	0	0	0	0	0.5	1	1	1	p 6	0	0.2	0	0	0.1	0.5	0.8	0.9	0.8
	0	0	0.1	0	0	0	0.5	1	1	p 7	0.1	0	0.1	0.1	0.5	0.4	0.5	1	1	p 7	0	0	0	0	0.1	0	0.5	1	1	p 7	0	0	0.1	0	0	0	0.5	1	1	p 7	0	0.2	0.1	0	0	0.2	0.5	0.9	0.9
	0	0	0	0	0.1	0	0	0.5	1	p 8	0.1	0	0.1	0.1	0.5	0.6	0	0.5	1	p 8	0.1	0	0.1	0.1	0	0	0	0.5	1	p 8	0.1	0	0	0	0	0	0	0.5	0.9	p 8	0	0	0.1	0	0.1	0.1	0.1	0.5	0.9
	0.1	0	0	0	0	0	0	0	0.5	p 9	0	0	0	0	0.1	0.8	0	0	0.5	p 9	0	0	0	0.1	0	0	0	0	0.5	p 9	0	0	0	0	0	0	0	0.1	0.5	p 9	0	0	0	0	0.1	0.2	0.1	0.1	0.5
sub20	p1	p2	p3	p4	p5	p6	p7	p8	p9		p1	p2	p3	p4	p5	p6	p7	p8	p9		p1	p2	p3	p4	p5	p6	p7	p8	p9		p1	p2	p3	p4	p5	p6	p7	p8	p9		p1	p2	p3	p4	p5	p6	p7	p8	p9
	0.5	0.8	0.9	0.9	1	1	1	0.9	1	p 1	0.5	0.8	0.9	0.8	0.7	0.8	0.9	0.9	1	p 1	0.5	0.6	0.7	1	1	1	0.7	1	1	p 1	0.5	0.8	0.8	0.3	0.5	0.7	0.8	1	1	p 1	0.5	0.7	0.7	0.5	0.9	0.6	0.9	1	0.9
	0.2	0.5	0.9	0.6	1	1	0.9	0.9	1	p 2	0.2	0.5	0.7	0.7	0.6	0.9	0.8	0.9	0.8	p 2	0.4	0.5	0.6	0.8	0.8	1	0.5	0.8	0.8	p 2	0.2	0.5	0.8	0.4	0.7	0.4	0.9	0.8	1	p 2	0.3	0.5	0.7	0.3	0.4	0.6	0.5	0.7	1
	0.1	0.1	0.5	0.6	0.9	1	0.8	0.9	1	p 3	0.1	0.3	0.5	0.7	0.6	0.8	0.8	0.9	0.8	p 3	0.3	0.4	0.5	0.6	0.6	0.6	0.7	0.9	0.9	p 3	0.2	0.2	0.5	0.2	0.5	0.6	0.9	0.9	1	p 3	0.3	0.3	0.5	0.4	0.2	0.5	0.5	0.6	0.9
	0.1	0.4	0.4	0.5	0.7	1	0.9	1	1	p 4	0.2	0.3	0.3	0.5	0.9	0.9	0.5	1	0.9	p 4	0	0.2	0.4	0.5	0.8	1	0.9	0.9	0.9	p 4	0.7	0.6	0.8	0.5	0.8	0.8	1	1	1	p 4	0.5	0.7	0.6	0.5	0.9	1	0.8	0.8	1
	0	0	0.1	0.3	0.5	0.9	0.6	0.8	0.8	p 5	0.3	0.4	0.4	0.1	0.5	0.6	0.3	0.7	0.8	p 5	0	0.2	0.4	0.2	0.5	0.7	0.3	0.9	0.8	p 5	0.5	0.3	0.5	0.2	0.5	0.7	0.8	1	1	p 5	0.1	0.6	0.8	0.1	0.5	0.6	0.4	0.8	1
	0	0	0	0	0.1	0.5	0.4	0.9	0.9	p 6	0.2	0.1	0.2	0.1	0.4	0.5	0.3	0.1	0.6	p 6	0	0	0.4	0	0.3	0.5	0.8	0.6	0.7	p 6	0.3	0.6	0.4	0.2	0.3	0.5	0.8	0.9	0.9	p 6	0.4	0.4	0.5	0	0.4	0.5	0.4	0.9	0.7
	0	0.1	0.2	0.1	0.4	0.6	0.5	0.9	0.8	p 7	0.1	0.2	0.2	0.5	0.7	0.7	0.5	0.7	0.9	p 7	0.3	0.5	0.3	0.1	0.7	0.2	0.5	0.6	1	p 7	0.2	0.1	0.1	0	0.2	0.2	0.5	0.7	1	p 7	0.1	0.5	0.5	0.2	0.6	0.6	0.5	0.6	0.9
	0.1	0.1	0.1	0	0.2	0.1	0.1	0.5	0.5	p 8	0.1	0.1	0.1	0	0.3	0.9	0.3	0.5	0.8	p 8	0	0.2	0.1	0.1	0.1	0.4	0.4	0.5	0.9	p 8	0	0.2	0.1	0	0	0.1	0.3	0.5	0.7	p 8	0	0.3	0.4	0.2	0.2	0.1	0.4	0.5	0.7
	0	0	0	0	0.2	0.1	0.2	0.5	0.5	p 9	0	0.2	0.2	0.1	0.2	0.4	0.1	0.2	0.5	p 9	0	0.2	0.1	0.1	0.2	0.3	0	0.1	0.5	p 9	0	0	0	0	0	0.1	0	0.3	0.5	p 9	0.1	0	0.1	0	0	0.3	0.1	0.3	0.5
sub21	p1	p2	p3	p4	p5	p6	p7	p8	p9		p1	p2	p3	p4	p5	p6	p7	p8	p9		p1	p2	p3	p4	p5	p6	p7	p8	p9		p1	p2	p3	p4	p5	p6	p7	p8	p9		p1	p2	p3	p4	p5	p6	p7	p8	p9
	0.5	0.7	0.2	0.6	0.6	0.6	0.3	0.6	0.4	p 1	0.5	0.6	0.8	0.6	0.8	0.7	0.5	0.8	0.8	p 1	0.5	0.7	0.5	0.8	0.9	0.8	0.8	0.7	0.7	p 1	0.5	0.6	0.4	0.9	0.7	0.7	0.8	0.8	0.8	p 1	0.5	0.5	0.4	0.4	0.6	0.6	0.5	0.8	0.7
	0.3	0.5	0.8	0.5	0.8	0.6	0.5	0.6	0.4	p 2	0.4	0.5	0.4	0.7	0.7	0.7	0.7	0.9	0.7	p 2	0.3	0.5	0.6	0.3	0.5	0.8	0.2	0.6	0.7	p 2	0.4	0.5	0.5	0.1	0.9	0.7	0.6	0.5	0.7	p 2	0.5	0.5	0.5	0.5	0.5	0.5	0.4	0.7	0.5
	0.8	0.2	0.5	0.5	0.6	0.7	0.7	0.6	0.7	p 3	0.2	0.6	0.5	0.8	0.5	0.5	0.6	0.6	0.7	p 3	0.5	0.4	0.5	0.4	0.9	0.4	0.5	0.6	0.8	p 3	0.6	0.5	0.5	0.1	0.4	0.6	0.3	0.7	0.8	p 3	0.6	0.5	0.5	0.1	0.6	0.6	0.4	0.2	0.7
	0.4	0.5	0.5	0.5	0.5	0.5	0.4	0.8	0.4	p 4	0.4	0.3	0.2	0.5	0.5	0.4	0.6	0.7	0.7	p 4	0.2	0.7	0.6	0.5	0.5	0.5	0.4	0.7	0.6	p 4	0.1	0.9	0.9	0.5	0.5	0.8	0.7	0.7	0.8	p 4	0.6	0.5	0.9	0.5	0.6	0.6	0.3	0.7	0.3
	0.4	0.2	0.4	0.5	0.5	0.8	0.3	0.5	0.6	p 5	0.2	0.3	0.5	0.5	0.5	0.5	0.4	0.9	0.2	p 5	0.1	0.5	0.1	0.5	0.5	0.5	0.6	0.3	0.5	p 5	0.3	0.1	0.6	0.5	0.5	0.7	0.6	0.6	0.5	p 5	0.4	0.5	0.4	0.4	0.5	0.5	0.5	0.2	0.6
	0.4	0.4	0.3	0.5	0.2	0.5	0.3	0.3	0.5	p 6	0.3	0.3	0.5	0.6	0.5	0.5	0.5	0.5	0.5	p 6	0.2	0.2	0.6	0.5	0.5	0.5	0.3	0.5	0.8	p 6	0.3	0.3	0.4	0.2	0.3	0.5	0.5	0.5	0.7	p 6	0.4	0.5	0.4	0.4	0.5	0.5	0.3	0.5	0.6
	0.7	0.5	0.3	0.6	0.7	0.7	0.5	0.6	0.8	p 7	0.5	0.3	0.4	0.4	0.6	0.5	0.5	0.7	0.6	p 7	0.2	0.8	0.5	0.6	0.4	0.7	0.5	0.5	0.8	p 7	0.2	0.4	0.7	0.3	0.4	0.5	0.5	0.7	0.6	p 7	0.5	0.6	0.6	0.7	0.5	0.7	0.5	0.5	0.4
	0.4	0.4	0.4	0.2	0.5	0.7	0.4	0.5	0.7	p 8	0.2	0.1	0.4	0.3	0.1	0.5	0.3	0.5	0.5	p 8	0.3	0.4	0.4	0.3	0.7	0.5	0.5	0.5	0.6	p 8	0.2	0.5	0.3	0.3	0.4	0.5	0.3	0.5	0.4	p 8	0.2	0.3	0.8	0.3	0.8	0.5	0.5	0.5	0.5
	0.6	0.6	0.3	0.6	0.4	0.5	0.2	0.3	0.5	p 9	0.2	0.3	0.3	0.3	0.8	0.5	0.4	0.5	0.5	p 9	0.3	0.3	0.2	0.4	0.5	0.2	0.2	0.4	0.5	p 9	0.2	0.3	0.2	0.2	0.5	0.3	0.4	0.6	0.5	p 9	0.3	0.5	0.3	0.7	0.4	0.4	0.6	0.5	0.5
sub22	p1	p2	p3	p4	p5	p6	p7	p8	p9		p1	p2	p3	p4	p5	p6	p7	p8	p9		p1	p2	p3	p4	p5	p6	p7	p8	p9		p1	p2	p3	p4	p5	p6	p7	p8	p9		p1	p2	p3	p4	p5	p6	p7	p8	p9
	0.5	0.8	0.5	0.9	1	0.5	1	1	0.9	p 1	0.5	1	0.8	1	0.9	0.9	0.8	0.9	0.9	p 1	0.5	0.8	0.9	0.8	0.8	0.9	0.8	1	1	p 1	0.5	1	0.9	0.8	1	0.9	0.9	1	1	p 1	0.5	0.9	0.8	0.9	1	1	1	1	1
	0.2	0.5	0.2	0.9	0.9	0.8	0.8	1	0.9	p 2	0	0.5	0.6	0.8	1	0.8	0.9	1	0.9	p 2	0.2	0.5	0.4	0.9	0.9	0.8	0.5	1	0.9	p 2	0	0.5	0.5	0.7	0.9	0.8	0.9	1	0.9	p 2	0.1	0.5	0.4	0.6	0.9	0.8	0.9	1	0.9
	0.5	0.8	0.5	0.4	1	0.8	1	1	1	p 3	0.2	0.4	0.5	0.9	1	0.7	0.9	0.9	0.8	p 3	0.1	0.6	0.5	0.6	1	0.8	0.8	0.9	1	p 3	0.1	0.5	0.5	0.9	1	1	1	1	1	p 3	0.2	0.6	0.5	0.6	0.9	0.7	0.9	0.9	1
	0.1	0.1	0.6	0.5	0.8	0.5	1	1	0.9	p 4	0	0.2	0.1	0.5	0.9	0.7	0.9	0.9	1	p 4	0.2	0.1	0.4	0.5	1	0.9	0.7	1	0.9	p 4	0.2	0.3	0.1	0.5	1	0.9	0.8	0.9	0.9	p 4	0.1	0.4	0.4	0.5	0.9	0.7	1	1	1
	0	0.1	0	0.2	0.5	0.3	0.8	0.9	0.8	p 5	0.1	0	0	0.1	0.5	0.4	0.6	0.9	0.8	p 5	0.2	0.1	0	0	0.5	0.8	0.5	0.8	0.9	p 5	0	0.1	0	0	0.5	0.9	0.7	1	0.8	p 5	0	0.1	0.1	0.1	0.5	0.3	0.9	0.8	1
	0.5	0.2	0.2	0.5	0.7	0.5	1	0.8	1	p 6	0.1	0.2	0.3	0.3	0.6	0.5	0.9	1	0.8	p 6	0.1	0.2	0.2	0.1	0.2	0.5	0.4	0.8	0.8	p 6	0.1	0.2	0	0.1	0.1	0.5	0.8	0.8	1	p 6	0	0.2	0.3	0.3	0.7	0.5	0.9	0.8	1
	0	0.2	0	0	0.2	0	0.5	0.7	0.4	p 7	0.2	0.1	0.1	0.1	0.4	0.1	0.5	0.9	0.6	p 7	0.2	0.5	0.2	0.3	0.5	0.6	0.5	0.9	0.9	p 7	0.1	0.1	0	0.2	0.3	0.2	0.5	0.8	0.8	p 7	0	0.1	0.1	0	0.1	0.1	0.5	0.9	1
	0	0	0	0	0.1	0.2	0.3	0.5	0.4	p 8	0.1	0	0.1	0.1	0.1	0	0.1	0.5	0.6	p 8	0	0	0.1	0	0.2	0.2	0.1	0.5	0.7	p 8	0	0	0	0.1	0	0.2	0.2	0.5	0.7	p 8	0	0	0.1	0	0.2	0.2	0.1	0.5	0.8
	0.1	0.1	0	0.1	0.2	0	0.6	0.6	0.5	p 9	0.1	0.1	0.2	0	0.2	0.2	0.4	0.4	0.5	p 9	0	0.1	0	0.1	0.1	0.2	0.1	0.3	0.5	p 9	0	0.1	0	0.1	0.2	0	0.2	0.3	0.5	p 9	0	0.1	0	0	0	0	0	0.2	0.5
sub23	p1	p2	p3	p4	p5	p6	p7	p8	p9		p1	p2	p3	p4	p5	p6	p7	p8	p9		p1	p2	p3	p4	p5	p6	p7	p8	p9		p1	p2	p3	p4	p5	p6	p7	p8	p9		p1	p2	p3	p4	p5	p6	p7	p8	p9
	0.5	0.6	0.7	0.7	0.7	0.7	0.6	0.7	0.7	p 1	0.5	0.6	0.6	0.6	0.8	0.9	0.3	0.7	0.8	p 1	0.5	0.3	0.7	0.5	0.8	0.6	0.4	0.6	0.6	p 1	0.5	0.7	0.7	0.3	0.7	0.7	0.4	0.6	0.5	p 1	0.5	0.8	0.4	0.4	0.5	0.6	0.5	0.5	0.6
	0.4	0.5	0.5	0.7	0.6	0.4	0.4	0.4	0.5	p 2	0.4	0.5	0.4	0.2	0.6	0.6	0.3	0.3	0.5	p 2	0.7	0.5	0.4	0.3	0.4	0.3	0.1	0.6	0.4	p 2	0.3	0.5	0.6	0.4	0.6	0.6	0.2	0.4	0.4	p 2	0.2	0.5	0.7	0.5	0.5	0.7	0.6	0.5	0.3
	0.3	0.5	0.5	0.4	0.5	0.6	0.5	0.4	0.4	p 3	0.4	0.6	0.5	0.6	0.6	0.7	0.3	0.7	0.6	p 3	0.3	0.6	0.5	0.3	0.3	0.3	0.1	0.4	0.5	p 3	0.3	0.4	0.5	0.2	0.4	0.5	0.4	0.6	0.6	p 3	0.6	0.3	0.5	0.5	0.4	0.8	0.5	0.6	0.5
	0.3	0.3	0.6	0.5	0.6	0.6	0.6	0.5	0.5	p 4	0.4	0.8	0.4	0.5	0.8	0.4	0.2	0.6	1	p 4	0.5	0.7	0.7	0.5	0.6	0.9	0.5	0.8	0.9	p 4	0.7	0.6	0.8	0.5	0.7	0.8	0.6	0.7	0.9	p 4	0.6	0.5	0.5	0.5	0.7	0.5	0.5	0.3	0.8
	0.3	0.4	0.5	0.4	0.5	0.4	0.4	0.5	0.6	p 5	0.2	0.4	0.4	0.2	0.5	0.7	0.3	0.3	0.6	p 5	0.2	0.6	0.7	0.4	0.5	0.8	0.3	0.5	0.6	p 5	0.3	0.4	0.6	0.3	0.5	0.3	0.5	0.5	0.5	p 5	0.5	0.5	0.6	0.3	0.5	0.4	0.4	0.4	0.5
	0.3	0.6	0.4	0.4	0.6	0.5	0.3	0.5	0.5	p 6	0.1	0.4	0.3	0.6	0.3	0.5	0.3	0.4	0.5	p 6	0.4	0.7	0.7	0.1	0.2	0.5	0.4	0.2	0.7	p 6	0.3	0.4	0.5	0.2	0.7	0.5	0.3	0.7	0.8	p 6	0.4	0.3	0.2	0.5	0.6	0.5	0.3	0.6	0.6
	0.4	0.6	0.5	0.4	0.6	0.7	0.5	0.6	0.6	p 7	0.7	0.7	0.7	0.8	0.7	0.7	0.5	0.7	1	p 7	0.6	0.9	0.9	0.5	0.7	0.6	0.5	0.7	0.8	p 7	0.6	0.8	0.6	0.4	0.5	0.7	0.5	0.8	0.6	p 7	0.5	0.4	0.5	0.5	0.6	0.7	0.5	0.6	0.6
	0.3	0.6	0.6	0.5	0.5	0.5	0.4	0.5	0.4	p 8	0.3	0.7	0.3	0.4	0.7	0.6	0.3	0.5	0.7	p 8	0.4	0.4	0.6	0.2	0.5	0.8	0.3	0.5	0.5	p 8	0.4	0.6	0.4	0.3	0.5	0.3	0.2	0.5	0.5	p 8	0.5	0.5	0.4	0.7	0.6	0.4	0.4	0.5	0.4
	0.3	0.5	0.6	0.5	0.4	0.5	0.4	0.6	0.5	p 9	0.2	0.5	0.4	0	0.4	0.5	0	0.3	0.5	p 9	0.4	0.6	0.5	0.1	0.4	0.3	0.2	0.5	0.5	p 9	0.5	0.6	0.4	0.1	0.5	0.2	0.4	0.5	0.5	p 9	0.4	0.7	0.5	0.2	0.5	0.4	0.4	0.6	0.5
sub24	p1	p2	p3	p4	p5	p6	p7	p8	p9		p1	p2	p3	p4	p5	p6	p7	p8	p9		p1	p2	p3	p4	p5	p6	p7	p8	p9		p1	p2	p3	p4	p5	p6	p7	p8	p9		p1	p2	p3	p4	p5	p6	p7	p8	p9
	0.5	0.9	0.8	0.5	0.8	0.6	0.8	0.8	0.9	p 1	0.5	0.8	0.8	1	0.9	0.9	1	1	0.9	p 1	0.5	0.9	0.7	1	0.9	0.9	0.9	1	0.9	p 1	0.5	0.7	0.8	0.9	0.9	1	0.9	1	1	p 1	0.5	0.6	0.4	0.6	0.7	0.6	0.9	1	0.9
	0.1	0.5	0.7	0.4	0.1	0.4	1	0.9	0.7	p 2	0.2	0.5	0.9	0.9	0.9	0.9	1	0.8	0.8	p 2	0.1	0.5	0.8	0.8	0.9	1	0.9	1	0.9	p 2	0.3	0.5	0.6	0.8	0.8	0.9	0.9	1	1	p 2	0.4	0.5	0.6	0.5	0.7	0.8	1	0.9	1
	0.2	0.3	0.5	0.5	0.5	0.3	0.9	0.9	1	p 3	0.2	0.1	0.5	1	0.9	0.8	0.9	0.9	0.9	p 3	0.3	0.2	0.5	0.8	0.6	0.7	1	0.8	0.9	p 3	0.2	0.4	0.5	0.8	0.8	0.9	0.9	0.8	1	p 3	0.6	0.4	0.5	0.3	0.7	1	1	1	0.9
	0.5	0.6	0.5	0.5	0.7	0.9	1	1	0.6	p 4	0	0.1	0	0.5	0.6	0.9	0.7	0.9	0.8	p 4	0	0.2	0.2	0.5	0.8	1	1	1	0.9	p 4	0.1	0.2	0.2	0.5	0.8	0.8	0.8	1	0.9	p 4	0.4	0.5	0.7	0.5	0.7	0.5	1	1	1
	0.2	0.9	0.5	0.3	0.5	0.7	0.9	0.9	0.9	p 5	0.1	0.1	0.1	0.4	0.5	0.6	0.6	0.7	0.9	p 5	0.1	0.1	0.4	0.2	0.5	0.8	0.4	0.6	1	p 5	0.1	0.2	0.2	0.2	0.5	0.7	0.8	1	1	p 5	0.3	0.3	0.3	0.3	0.5	0.7	1	1	1
	0.4	0.6	0.7	0.1	0.3	0.5	1	1	0.9	p 6	0.1	0.1	0.2	0.1	0.4	0.5	0.5	0.6	0.9	p 6	0.1	0	0.3	0	0.2	0.5	0.5	0.5	0.9	p 6	0	0.1	0.1	0.2	0.3	0.5	1	1	0.9	p 6	0.4	0.2	0	0.5	0.3	0.5	0.7	0.9	1
	0.2	0	0.1	0	0.1	0	0.5	0.7	0.8	p 7	0	0	0.1	0.3	0.4	0.5	0.5	0.8	0.5	p 7	0.1	0.1	0	0	0.6	0.5	0.5	0.7	0.9	p 7	0.1	0.1	0.1	0.2	0.2	0	0.5	0.7	1	p 7	0.1	0	0	0	0	0.3	0.5	0.6	0.8
	0.2	0.1	0.1	0	0.1	0	0.3	0.5	1	p 8	0	0.2	0.1	0.1	0.3	0.4	0.2	0.5	0.6	p 8	0	0	0.2	0	0.4	0.5	0.3	0.5	0.9	p 8	0	0	0.2	0	0	0	0.3	0.5	0.8	p 8	0	0.1	0	0	0	0.1	0.4	0.5	0.5
	0.1	0.3	0	0.4	0.1	0.1	0.2	0	0.5	p 9	0.1	0.2	0.1	0.2	0.1	0.1	0.5	0.4	0.5	p 9	0.1	0.1	0.1	0.1	0	0.1	0.1	0.1	0.5	p 9	0	0	0	0.1	0	0.1	0	0.2	0.5	p 9	0.1	0	0.1	0	0	0	0.2	0.5	0.5
[truncated: 1 more columns]

## Sheet: convert data-infant group-Exp1
No. model		convert data of infant group in exp.1											Z-score of infant group in exp.1
	subject	p1	p2	p3	p4	p5	p6	p7	p8	p9	Min	Abs	subject	p1	p2	p3	p4	p5	p6	p7	p8	p9
model 1	sub1	0.782778	0.481202	-0.0400458	0.271155	-0.228811	-0.908386	0.327123	0.0278285	-0.712844	-0.908386	0.908386	sub1	1.69116	1.38959	0.86834	1.17954	0.679575	0	1.23551	0.936214	0.195541
	sub2	-0.753211	-0.670501	-0.649448	-0.0935135	-0.109989	-0.217137	0.74722	1.06188	0.684695	-0.753211	0.753211	sub2	0	0.0827107	0.103763	0.659698	0.643222	0.536074	1.50043	1.8151	1.43791
	sub3	-0.995104	-0.735311	-0.863191	-0.27713	-0.193011	-0.22596	1.06842	1.18299	1.0383	-0.995104	0.995104	sub3	0	0.259792	0.131913	0.717974	0.802092	0.769144	2.06352	2.17809	2.03341
	sub4	-0.682727	-0.657962	-0.647481	-0.184729	-0.0309813	-0.459901	0.743826	1.00362	0.916337	-0.682727	0.682727	sub4	0	0.0247651	0.0352467	0.497998	0.651746	0.222827	1.42655	1.68635	1.59906
	sub5	-1.25174	-0.926587	-0.492306	-0.40077	0.490018	0.756043	0.143259	0.60372	1.07837	-1.25174	1.25174	sub5	0	0.325156	0.759437	0.850974	1.74176	2.00779	1.395	1.85546	2.33011
	sub6	-0.982887	-0.733335	-0.350153	-0.707162	-0.274841	-0.160596	0.855541	1.17045	1.18299	-0.982887	0.982887	sub6	0	0.249552	0.632734	0.275725	0.708045	0.82229	1.83843	2.15333	2.16587
	sub7	-0.251278	-0.439401	-1.46209	-0.126462	-0.239061	-0.731046	1.30748	1.25118	0.690679	-1.46209	1.46209	sub7	1.21081	1.02269	0	1.33563	1.22303	0.731046	2.76957	2.71327	2.15277
	sub8	-1.2165	-0.985718	-0.707162	-0.155174	0.4826	0.590628	0.362691	0.745243	0.883389	-1.2165	1.2165	sub8	0	0.230778	0.509335	1.06132	1.6991	1.80712	1.57919	1.96174	2.09989
	sub9	-1.06898	-0.833074	-0.966954	-0.454771	0.073878	0.16203	0.609945	1.14545	1.33248	-1.06898	1.06898	sub9	0	0.235908	0.102028	0.614211	1.14286	1.23101	1.67893	2.21443	2.40146
	sub10	-1.38136	-0.975468	-0.566184	-0.490018	0.0841279	0.72166	0.42379	0.980589	1.20286	-1.38136	1.38136	sub10	0	0.40589	0.815174	0.891341	1.46549	2.10302	1.80515	2.36195	2.58422
	sub11	-1.2165	-1.14033	-0.592917	-0.414404	0.129615	0.41867	0.459036	1.17045	1.18638	-1.2165	1.2165	sub11	0	0.0761666	0.62358	0.802092	1.34611	1.63517	1.67553	2.38694	2.40288
	sub12	-1.46209	-0.507918	0.365523	-0.548285	0.571305	1.2836	-1.09657	0.297871	1.09657	-1.46209	1.46209	sub12	0	0.954174	1.82762	0.913808	2.0334	2.74569	0.365523	1.75996	2.55866
	sub13	-0.266889	-0.482056	-1.0022	0.0864164	-0.315771	-1.05849	1.37284	1.06472	0.601431	-1.05849	1.05849	sub13	0.791601	0.576434	0.0562898	1.14491	0.74272	0	2.43133	2.12321	1.65992
	sub14	-0.961834	-1.03374	-0.589214	-0.479768	0.0446323	0.231643	0.748075	0.877706	1.1625	-1.03374	1.03374	sub14	0.0719011	0	0.444521	0.553967	1.07837	1.26538	1.78181	1.91144	2.19623
	sub15	-0.73956	-0.561064	-1.16762	-0.0182016	0.124495	-0.54743	0.966954	1.01584	0.926587	-1.16762	1.16762	sub15	0.428055	0.606551	0	1.14941	1.29211	0.620186	2.13457	2.18345	2.0942
	sub16	-0.824258	-0.661115	-0.675309	-0.289919	0.082151	0.672478	0.212888	0.645192	0.837892	-0.824258	0.824258	sub16	0	0.163143	0.148949	0.534339	0.906409	1.49674	1.03715	1.46945	1.66215
	sub17	-1.12725	-0.852709	-0.764557	-0.463285	0.173376	0.0357997	0.80666	0.972074	1.21989	-1.12725	1.12725	sub17	0	0.274539	0.362691	0.663963	1.30062	1.16305	1.93391	2.09932	2.34714
	sub18	-0.823695	-0.65773	-0.828825	-0.442233	-0.229675	0.121663	0.898438	0.936837	1.02522	-0.828825	0.828825	sub18	0.0051297	0.171094	0	0.386592	0.59915	0.950488	1.72726	1.76566	1.85405
	sub19	-1.42173	-1.0562	-0.690679	-0.365523	-3.70147e-16	0.365523	0.690679	1.0562	1.42173	-1.42173	1.42173	sub19	0	0.365523	0.731046	1.0562	1.42173	1.78725	2.1124	2.47793	2.84345
	sub20	-1.25174	-0.910105	-0.487186	-0.550252	0.208613	0.616801	0.325156	0.988248	1.06047	-1.25174	1.25174	sub20	0	0.341639	0.764557	0.701491	1.46036	1.86854	1.5769	2.23999	2.31221
	sub21	0.00906444	-0.15691	-0.2311	-0.00906444	0.0864164	0.324613	-0.266346	0.0895787	0.153748	-0.266346	0.266346	sub21	0.275411	0.109436	0.0352467	0.257282	0.352763	0.590959	0	0.355925	0.420094
	sub22	-0.926587	-0.609945	-0.889923	-0.344792	0.330276	-0.330276	0.887956	1.05337	0.829921	-0.926587	0.926587	sub22	0	0.316642	0.0366639	0.581796	1.25686	0.596311	1.81454	1.97996	1.75651
	sub23	-0.4059	0.0261823	0.114566	0.00393473	0.142716	0.116533	-0.114566	0.0582667	0.0582667	-0.4059	0.4059	sub23	0	0.432082	0.520466	0.409834	0.548615	0.522433	0.291334	0.464166	0.464166
	sub24	-0.686993	-0.100601	-0.257504	-0.622484	-0.476065	-0.365523	0.774807	0.761726	0.972637	-0.686993	0.686993	sub24	0	0.586392	0.429489	0.0645091	0.210928	0.32147	1.4618	1.44872	1.65963
model 2	sub1	0.631015	0.410708	0.0656849	0.0747423	-0.69409	-0.74013	0.324292	0.0423438	-0.114566	-0.74013	0.74013	sub1	1.37114	1.15084	0.805815	0.814872	0.04604	0	1.06442	0.782474	0.625564
	sub2	-0.387688	-0.560521	-0.652601	-0.121342	0.322324	0.255222	0.312939	0.492869	0.338798	-0.652601	0.652601	sub2	0.264912	0.0920797	0	0.531259	0.974925	0.907823	0.96554	1.14547	0.991398
	sub3	-1.06559	-0.89647	-1.02805	-0.0545638	0.0488811	0.259792	0.905856	0.975468	0.854677	-1.06559	1.06559	sub3	0	0.169118	0.0375353	1.01102	1.11447	1.32538	1.97144	2.04106	1.92026
	sub4	-0.509351	-0.266346	-0.380591	0.238197	0.116533	-0.282508	0.464719	0.661132	-0.0417841	-0.509351	0.509351	sub4	0	0.243005	0.12876	0.747548	0.625885	0.226844	0.974071	1.17048	0.467567
	sub5	-1.21989	-0.793578	-0.525817	-0.493412	0.454771	0.837339	0.043761	0.75234	0.944487	-1.21989	1.21989	sub5	0	0.426313	0.694073	0.726479	1.67466	2.05723	1.26365	1.97223	2.16438
	sub6	-1.13237	-0.845853	-0.641798	0.0375353	0.114245	-0.102899	0.763461	1.07837	0.72931	-1.13237	1.13237	sub6	0	0.286515	0.490571	1.1699	1.24661	1.02947	1.89583	2.21074	1.86168
	sub7	-1.00732	-0.774807	-1.2165	0.325156	0.089248	-0.495138	1.12157	1.30748	0.650312	-1.2165	1.2165	sub7	0.209176	0.44169	0	1.54165	1.30574	0.721359	2.33806	2.52398	1.86681
	sub8	-0.839628	-0.41867	-0.00426543	-0.260895	0.144683	0.567618	-0.30869	0.549718	0.570129	-0.839628	0.839628	sub8	0	0.420958	0.835362	0.578732	0.984311	1.40725	0.530938	1.38935	1.40976
	sub9	-1.42173	-0.918073	-0.779927	-0.111413	0.409284	0.309224	0.238197	0.893076	1.38136	-1.42173	1.42173	sub9	0	0.503652	0.641798	1.31031	1.83101	1.73095	1.65992	2.3148	2.80308
	sub10	-1.30062	-0.756605	-0.382568	-0.370643	0.276275	0.876835	0.126783	0.354418	1.17613	-1.30062	1.30062	sub10	0	0.544019	0.918056	0.929981	1.5769	2.17746	1.42741	1.65504	2.47675
	sub11	-1.16762	-1.01584	-0.815174	-0.0935135	0.170544	0.0878309	0.835041	0.945351	1.05337	-1.16762	1.16762	sub11	0	0.15178	0.352442	1.0741	1.33816	1.25545	2.00266	2.11297	2.22099
	sub12	-1.46209	-0.966954	-0.0761666	-0.0403669	0.864055	1.24323	-0.779927	0.1569	1.06132	-1.46209	1.46209	sub12	0	0.495138	1.38593	1.42173	2.32615	2.70532	0.682165	1.61899	2.52341
	sub13	-0.44169	-0.763461	-1.1375	0.709443	-0.0309813	-0.365523	1.24835	0.918073	-0.136712	-1.1375	1.1375	sub13	0.695809	0.374037	0	1.84694	1.10652	0.771975	2.38585	2.05557	1.00079
	sub14	-0.757477	-0.348193	-0.56533	-0.0841279	0.278242	0.518737	0.0122268	0.233076	0.712844	-0.757477	0.757477	sub14	0	0.409284	0.192147	0.673349	1.03572	1.27621	0.769704	0.990553	1.47032
	sub15	-0.482056	-0.609962	-0.619652	0.166295	-0.143259	-0.376886	0.923756	0.926587	0.215177	-0.619652	0.619652	sub15	0.137596	0.00969011	0	0.785948	0.476393	0.242767	1.54341	1.54624	0.834829
	sub16	-0.776241	-0.700627	-0.683823	0.0488811	0.553967	0.749508	-0.0375353	0.336519	0.509351	-0.776241	0.776241	sub16	0	0.0756136	0.0924174	0.825122	1.33021	1.52575	0.738706	1.11276	1.28559
	sub17	-0.417805	-0.499966	-0.0395026	-0.485451	0.149492	0.607114	0.0653638	0.1748	0.445955	-0.499966	0.499966	sub17	0.0821605	0	0.460463	0.0145153	0.649458	1.10708	0.56533	0.674766	0.945921
	sub18	-0.853272	-0.612234	-0.651425	-0.1569	0.0562994	0.193243	0.596311	0.784746	0.643232	-0.853272	0.853272	sub18	0	0.241038	0.201847	0.696371	0.909571	1.04651	1.44958	1.63802	1.4965
	sub19	-1.25174	-1.09657	-0.650312	-0.325156	0.40589	0.918073	0.272572	0.581796	1.14545	-1.25174	1.25174	sub19	0	0.155174	0.601431	0.926587	1.65763	2.16982	1.52432	1.83354	2.39719
	sub20	-0.948753	-0.522986	-0.30869	-0.399898	0.135298	0.672478	0.0122268	0.490571	0.869754	-0.948753	0.948753	sub20	0	0.425767	0.640062	0.548854	1.08405	1.62123	0.960979	1.43932	1.81851
	sub21	-0.48862	-0.377429	-0.142716	0.0633964	0.131049	0.0883838	0	0.522986	0.20295	-0.48862	0.48862	sub21	0	0.111191	0.345904	0.552016	0.619669	0.577004	0.48862	1.01161	0.69157
	sub22	-1.12213	-0.682727	-0.640062	-0.249542	0.414404	-0.0943777	0.520697	1.04935	0.804391	-1.12213	1.12213	sub22	0	0.439401	0.482066	0.872586	1.53653	1.02775	1.64283	2.17147	1.92652
	sub23	-0.413871	0.210047	-0.142716	-0.219976	0.273443	0.345344	-0.625875	0	0.573603	-0.625875	0.625875	sub23	0.212005	0.835922	0.48316	0.4059	0.899319	0.97122	0	0.625875	1.19948
	sub24	-1.1625	-0.845853	-0.609945	0.0431985	0.198373	0.378303	0.500821	0.712844	0.784755	-1.1625	1.1625	sub24	0	0.316642	0.55255	1.20569	1.36087	1.5408	1.66332	1.87534	1.94725
model 3	sub1	0.371206	0.322324	-0.0915461	0.135298	-0.401323	-0.595768	0.490587	0.0935135	-0.324292	-0.595768	0.595768	sub1	0.966973	0.918092	0.504222	0.731065	0.194445	0	1.08636	0.689281	0.271476
	sub2	-0.975468	-0.596311	-0.923756	-0.16203	-0.0488811	0.154062	0.679575	0.856975	1.01584	-0.975468	0.975468	sub2	0	0.379157	0.0517128	0.813438	0.926587	1.12953	1.65504	1.83244	1.9913
	sub3	-1.03744	-0.89647	-0.975468	-0.0460495	-0.159732	0.0676523	0.823688	1.11447	1.10935	-1.03744	1.03744	sub3	0	0.140968	0.0619697	0.991389	0.877706	1.10509	1.86113	2.15191	2.14679
	sub4	-0.504222	-0.481202	-0.464719	-0.539461	-0.131592	-0.00709707	0.644328	0.686993	0.796972	-0.539461	0.539461	sub4	0.0352397	0.0582597	0.0747423	0	0.40787	0.532364	1.18379	1.22645	1.33643
	sub5	-1.12725	-0.793578	-0.641798	-0.623027	0.258375	0.921458	0.212888	0.864055	0.928876	-1.12725	1.12725	sub5	0	0.33367	0.485451	0.504222	1.38562	2.04871	1.34014	1.9913	2.05612
	sub6	-1.42173	-0.966954	-0.731046	-0.192147	0.170544	0.0704839	0.641798	1.19008	1.23896	-1.42173	1.42173	sub6	0	0.454771	0.690679	1.22958	1.59227	1.49221	2.06352	2.61181	2.66069
	sub7	-1.29211	-0.972074	-0.855541	-0.182762	0.235908	-0.142395	0.779927	1.27933	1.14972	-1.29211	1.29211	sub7	0	0.320036	0.436569	1.10935	1.52802	1.14972	2.07204	2.57144	2.44183
	sub8	-0.764014	-0.615066	0.180473	-0.367821	0.175664	0.366957	-0.397617	0.399906	1.02152	-0.764014	0.764014	sub8	0	0.148949	0.944487	0.396193	0.939679	1.13097	0.366397	1.16392	1.78553
	sub9	-1.1625	-1.10508	-0.731046	-0.446257	-2.46668e-16	0.325156	0.690679	0.966954	1.46209	-1.1625	1.1625	sub9	0	0.057412	0.431449	0.716239	1.1625	1.48765	1.85317	2.12945	2.62459
	sub10	-1.38136	-0.845853	-0.471816	-0.374037	0.210911	0.696041	0.374037	0.614211	1.17787	-1.38136	1.38136	sub10	0	0.535505	0.909542	1.00732	1.59227	2.0774	1.7554	1.99557	2.55922
	sub11	-1.24323	-1.10508	-0.706049	-0.266025	0.178496	0.316642	0.428055	1.10508	1.29211	-1.24323	1.24323	sub11	0	0.138146	0.53718	0.977204	1.42173	1.55987	1.67128	2.34831	2.53534
	sub12	-1.29723	-0.409284	0.63438	-0.789313	0.51107	1.12157	-1.0383	0.24386	1.02325	-1.29723	1.29723	sub12	0	0.887946	1.93161	0.507918	1.8083	2.4188	0.258928	1.54109	2.32048
	sub13	-0.788441	-0.845853	-1.25174	0.609392	0.297871	-0.316642	0.99424	0.77536	0.525817	-1.25174	1.25174	sub13	0.463302	0.40589	0	1.86114	1.54961	0.935102	2.24598	2.0271	1.77756
	sub14	-0.928876	-0.649458	-0.693209	-0.24386	-0.270042	-0.0517128	0.690679	0.970348	1.17613	-0.928876	0.928876	sub14	0	0.279418	0.235667	0.685016	0.658834	0.877163	1.61955	1.89922	2.10501
	sub15	-0.80919	-0.633846	-0.90924	-0.187027	0.235908	-0.257504	0.630693	1.10225	0.827954	-0.90924	0.90924	sub15	0.100051	0.275394	0	0.722213	1.14515	0.651736	1.53993	2.01149	1.73719
	sub16	-0.848142	-0.69921	-0.238197	-0.39564	0.189859	0.324292	0.26209	0.56532	0.839628	-0.848142	0.848142	sub16	0	0.148932	0.609945	0.452502	1.038	1.17243	1.11023	1.41346	1.68777
	sub17	-1.05163	-0.530954	-0.493412	-0.609945	-0.297871	0.195541	0.569578	1.038	1.1807	-1.05163	1.05163	sub17	0	0.520681	0.558223	0.44169	0.753764	1.24718	1.62121	2.08964	2.23233
	sub18	-0.602865	-0.628717	-0.417805	-0.23874	-0.0915461	-0.180473	0.428055	0.881972	0.850119	-0.628717	0.628717	sub18	0.0258516	0	0.210911	0.389977	0.53717	0.448244	1.05677	1.51069	1.47884
	sub19	-1.30062	-1.0562	-0.731046	-0.284789	0.0403669	0.244422	0.690679	0.975468	1.42173	-1.30062	1.30062	sub19	0	0.244422	0.569578	1.01584	1.34099	1.54505	1.9913	2.27609	2.72235
	sub20	-1.05849	-0.556815	-0.341089	-0.399034	0.16203	0.454771	0.0832636	0.617364	1.038	-1.05849	1.05849	sub20	0	0.501675	0.717402	0.659457	1.22052	1.51326	1.14175	1.67585	2.09649
	sub21	-0.597735	0.00196737	-0.179609	-0.0511697	0.314906	0.123631	-0.15178	0.0864164	0.453373	-0.597735	0.597735	sub21	0	0.599703	0.418126	0.546566	0.912641	0.721366	0.445955	0.684152	1.05111
	sub22	-1.02437	-0.581796	-0.608849	-0.444521	0.27201	0.406452	-0.0676453	0.961834	1.08688	-1.02437	1.02437	sub22	0	0.44257	0.415517	0.579845	1.29638	1.43082	0.956721	1.9862	2.11125
	sub23	-0.149813	0.256961	0.375462	-0.522986	-0.0281497	0.210921	-0.551136	0.0864164	0.322324	-0.551136	0.551136	sub23	0.401323	0.808096	0.926597	0.0281497	0.522986	0.762056	0	0.637552	0.87346
	sub24	-1.13576	-0.837339	-0.446819	-0.414404	0.130177	0.517303	0.421501	0.58582	1.17952	-1.13576	1.13576	sub24	0	0.298424	0.688944	0.721359	1.26594	1.65307	1.55726	1.72158	2.31529
model 4	sub1	0.172512	-0.306392	-0.807775	0.612234	0.324292	-0.294175	0.418126	0.207758	-0.32658	-0.807775	0.807775	sub1	0.980287	0.501383	0	1.42001	1.13207	0.5136	1.2259	1.01553	0.481195
	sub2	-0.674766	-0.700065	-0.619331	-0.231643	-0.231643	0.0108028	0.507053	1.04312	0.89647	-0.700065	0.700065	sub2	0.0252987	0	0.0807338	0.468422	0.468422	0.710867	1.20712	1.74319	1.59653
	sub3	-0.893629	-0.961824	-0.850421	-0.182762	-0.155476	-0.0841279	1.02096	0.985718	1.12157	-0.961824	0.961824	sub3	0.0681954	0	0.111404	0.779063	0.806348	0.877697	1.98278	1.94754	2.08339
	sub4	-0.736729	-0.737841	-0.436569	-0.177641	-0.24899	-0.0531466	0.748091	1.01127	0.631558	-0.737841	0.737841	sub4	0.00111265	0	0.301272	0.5602	0.488852	0.684695	1.48593	1.74911	1.3694
	sub5	-1.24323	-0.704876	0.159742	-0.815174	-0.325156	0.379167	0.530938	0.807213	1.21138	-1.24323	1.24323	sub5	0	0.538353	1.40297	0.428055	0.918073	1.6224	1.77417	2.05044	2.45461
	sub6	-1.1625	-0.873441	-0.659698	-0.579266	0.0127797	0.0935135	0.869175	1.0562	1.24323	-1.1625	1.1625	sub6	0	0.289055	0.502797	0.583229	1.17528	1.25601	2.03167	2.2187	2.40572
	sub7	-1.09657	-0.894172	-1.17787	-0.291645	0.276275	-0.105731	0.860661	1.33248	1.09657	-1.17787	1.17787	sub7	0.0812963	0.283693	0	0.88622	1.45414	1.07213	2.03853	2.51034	2.27443
	sub8	-0.856103	-0.0883838	0.357571	-0.972637	-0.48033	-0.0986336	0.320026	0.731609	1.08688	-0.972637	0.972637	sub8	0.116533	0.884253	1.33021	0	0.492306	0.874003	1.29266	1.70425	2.05952
	sub9	-1.17101	-0.972074	-0.700929	-0.495138	-0.0704839	0.160294	0.779927	1.00732	1.46209	-1.17101	1.17101	sub9	0	0.198935	0.470081	0.675872	1.10053	1.3313	1.95094	2.17833	2.6331
	sub10	-1.37284	-0.891341	-0.467551	-0.72166	0.0488811	0.40589	0.650312	1.0562	1.29211	-1.37284	1.37284	sub10	0	0.481504	0.905293	0.651184	1.42173	1.77873	2.02316	2.42905	2.66495
	sub11	-1.02152	-0.788458	-0.685549	-0.143266	-0.0136344	0.0761666	0.392808	0.88622	1.29723	-1.02152	1.02152	sub11	0	0.23306	0.335968	0.878252	1.00788	1.09768	1.41433	1.90774	2.31875
	sub12	-1.01244	0.375773	0.88622	-0.969786	0.0807338	0.959857	-1.26711	0.00795179	0.938804	-1.26711	1.26711	sub12	0.254672	1.64289	2.15333	0.297328	1.34785	2.22697	0	1.27507	2.20592
	sub13	-0.731046	-0.803828	-1.12725	0.210911	-0.168256	-0.15178	1.11873	1.09145	0.561064	-1.12725	1.12725	sub13	0.396203	0.323421	0	1.33816	0.958993	0.975468	2.24598	2.2187	1.68831
	sub14	-0.517303	-0.636668	-0.399355	-0.713709	-0.396504	-0.250957	0.685559	1.02096	1.20798	-0.713709	0.713709	sub14	0.196405	0.0770404	0.314353	0	0.317204	0.462752	1.39927	1.73466	1.92169
	sub15	-0.553967	-0.421822	-0.740994	-0.304104	-0.194979	-0.563896	0.912953	0.944487	0.922322	-0.740994	0.740994	sub15	0.187027	0.319172	0	0.436891	0.546015	0.177098	1.65395	1.68548	1.66332
	sub16	-0.522986	-0.350474	-0.38027	-0.555944	-0.140427	0.042665	0.277692	0.765991	0.863753	-0.555944	0.555944	sub16	0.0329582	0.20547	0.175674	0	0.415517	0.598609	0.833636	1.32194	1.4197
	sub17	-1.06985	-0.578402	-0.287621	-0.690679	-0.482921	0.030117	0.756043	1.03121	1.29211	-1.06985	1.06985	sub17	0	0.491452	0.782232	0.379174	0.586932	1.09997	1.8259	2.10106	2.36196
	sub18	-0.995104	-0.930853	-0.720796	-0.392801	-0.0807338	0.130177	0.898438	1.02805	1.06362	-0.995104	0.995104	sub18	0	0.0642511	0.274308	0.602302	0.91437	1.12528	1.89354	2.02316	2.05872
	sub19	-1.25174	-1.01584	-0.641798	-0.584386	-0.0807338	0.365523	0.690679	1.09657	1.42173	-1.25174	1.25174	sub19	0	0.235908	0.609945	0.667357	1.17101	1.61727	1.94242	2.34831	2.67347
	sub20	-0.646063	-0.420637	-0.21516	-0.915241	-0.365523	-0.168256	0.507063	0.926587	1.29723	-0.915241	0.915241	sub20	0.269178	0.494604	0.700081	0	0.549718	0.746986	1.4223	1.84183	2.21247
	sub21	-0.539468	-0.116533	0.0207315	-0.445955	0.0579456	0.238197	0.0633964	0.324613	0.397074	-0.539468	0.539468	sub21	0	0.422935	0.5602	0.0935135	0.597414	0.777665	0.602865	0.864081	0.936542
	sub22	-1.25174	-0.578964	-0.913808	-0.409284	0.213743	0.33367	0.525817	1.0022	1.07837	-1.25174	1.25174	sub22	0	0.672779	0.337936	0.842459	1.46549	1.58541	1.77756	2.25394	2.33011
	sub23	-0.1748	0.15178	0.17993	-0.560521	0.1748	0.0281497	-0.301593	0.238197	0.264058	-0.560521	0.560521	sub23	0.385721	0.712301	0.740451	0	0.735321	0.588671	0.258928	0.798718	0.824579
	sub24	-1.12725	-0.807222	-0.626428	-0.276275	-0.0943682	0.111413	0.555944	0.972074	1.29211	-1.12725	1.12725	sub24	0	0.320026	0.500821	0.850974	1.03288	1.23866	1.68319	2.09932	2.41936
model 5	sub1	0.847589	-0.276275	-0.371206	0.200661	-0.245294	-1.05163	0.789011	0.355273	-0.248125	-1.05163	1.05163	sub1	1.89922	0.77536	0.680429	1.2523	0.806341	0	1.84065	1.40691	0.80351
	sub2	-0.476936	-0.446819	-0.512504	-0.409284	-0.345888	-0.383102	0.807222	0.872576	0.894735	-0.512504	0.512504	sub2	0.0355679	0.0656849	0	0.10322	0.166617	0.129402	1.31973	1.38508	1.40724
	sub3	-0.310088	-0.500821	-0.275954	-0.715997	-0.594334	-0.512183	0.987686	0.966954	0.954737	-0.715997	0.715997	sub3	0.405909	0.215177	0.440043	0	0.121663	0.203814	1.70368	1.68295	1.67073
	sub4	-0.528106	-0.428055	-0.428055	-0.266025	-0.217137	-0.360403	0.663963	0.794995	0.768823	-0.528106	0.528106	sub4	0	0.100051	0.100051	0.262081	0.310969	0.167703	1.19207	1.3231	1.29693
	sub5	-0.962387	-0.352442	-0.306392	-0.489475	0.089248	0.428055	0.00142423	0.375471	1.2165	-0.962387	0.962387	sub5	0	0.609945	0.655995	0.472912	1.05163	1.39044	0.963811	1.33786	2.17888
	sub6	-1.02949	-0.606551	-1.01584	0.0653638	-0.016466	-0.484898	0.894172	1.10935	1.08435	-1.02949	1.02949	sub6	0	0.422935	0.013651	1.09485	1.01302	0.544589	1.92366	2.13884	2.11384
	sub7	-0.789313	-0.39564	-1.04595	-0.233378	0.0582667	-0.843324	0.974906	1.37284	0.90159	-1.04595	1.04595	sub7	0.25664	0.650312	0	0.812574	1.10422	0.202629	2.02086	2.4188	1.94754
	sub8	-0.71711	0.0559782	0.198694	-0.64236	-0.116533	0.397074	-0.259792	0.277692	0.806358	-0.71711	0.71711	sub8	0	0.773088	0.915804	0.0747494	0.600576	1.11418	0.457318	0.994802	1.52347
	sub9	-1.12385	-0.789313	-0.0457284	-0.718829	-0.317506	-0.173376	0.650312	1.13694	1.38136	-1.12385	1.12385	sub9	0	0.334542	1.07813	0.405026	0.806348	0.950479	1.77417	2.26079	2.50521
	sub10	-1.38136	-0.623898	-0.432304	-0.651184	-0.315771	0.414404	0.690679	1.10508	1.19435	-1.38136	1.38136	sub10	0	0.75746	0.949054	0.730175	1.06559	1.79576	2.07204	2.48644	2.57571
	sub11	-0.926587	-0.596311	-0.585508	-0.308673	-0.0164756	-0.0789982	0.539452	0.835604	1.1375	-0.926587	0.926587	sub11	0	0.330276	0.341079	0.617914	0.910112	0.847589	1.46604	1.76219	2.06409
	sub12	-1.09996	0.00512015	0.777096	-0.682165	0.543164	1.10935	-1.3376	-0.111413	0.79641	-1.3376	1.3376	sub12	0.237634	1.34272	2.11469	0.655432	1.88076	2.44695	0	1.22618	2.13401
	sub13	-0.116533	-0.761726	-1.16762	0.0531466	-0.0352467	-0.681294	1.34099	0.88622	0.482056	-1.16762	1.16762	sub13	1.05108	0.40589	0	1.22076	1.13237	0.486322	2.50861	2.05384	1.64967
	sub14	-1.06898	-0.57557	-0.0102499	-0.975468	-0.246148	0.0812867	0.700929	0.793578	1.30062	-1.06898	1.06898	sub14	0	0.493412	1.05873	0.0935135	0.822833	1.15027	1.76991	1.86256	2.36961
	sub15	-0.34904	-0.484898	-0.739017	-0.279107	-0.40077	-0.661665	1.08435	1.12472	0.705426	-0.739017	0.739017	sub15	0.389977	0.25412	0	0.459911	0.338247	0.077352	1.82337	1.86374	1.44444
	sub16	-0.674766	-0.410708	-0.084449	-0.15178	0.0488811	0.361827	0.0915461	0.294496	0.524953	-0.674766	0.674766	sub16	0	0.264058	0.590317	0.522986	0.723647	1.03659	0.766312	0.969262	1.19972
	sub17	-0.807213	-0.530938	-0.0281497	-0.999369	-0.37262	-0.0784453	0.687285	0.991951	1.1375	-0.999369	0.999369	sub17	0.192157	0.468432	0.97122	0	0.626749	0.920924	1.68665	1.99132	2.13687
	sub18	-0.633846	-0.743826	-0.635814	-0.432304	-0.128744	-0.0841279	1.0562	0.874003	0.728456	-0.743826	0.743826	sub18	0.10998	0	0.108012	0.311522	0.615082	0.659698	1.80003	1.61783	1.47228
	sub19	-1.2836	-0.70433	-0.574699	-0.619633	-0.0926421	0.454771	0.592917	0.975468	1.25174	-1.2836	1.2836	sub19	0	0.579266	0.708897	0.663963	1.19095	1.73837	1.87651	2.25906	2.53534
	sub20	-0.754628	-0.182762	0.0676523	-0.781361	-0.113149	0.0946989	0.00906444	0.568482	1.092	-0.781361	0.781361	sub20	0.0267325	0.598599	0.849013	0	0.668212	0.87606	0.790425	1.34984	1.87336
	sub21	-0.15178	-0.030117	0.121342	-0.168577	0.149813	0.114566	-0.144683	0.02302	0.0864164	-0.168577	0.168577	sub21	0.0167967	0.13846	0.289919	0	0.31839	0.283143	0.0238938	0.191597	0.254993
	sub22	-1.29211	-0.561064	-0.630998	-0.550252	0.249542	-0.0841279	0.609945	0.926587	1.33248	-1.29211	1.29211	sub22	0	0.731046	0.661112	0.741858	1.54165	1.20798	1.90206	2.2187	2.62459
	sub23	-0.0935135	0.00709707	-0.0633964	-0.121663	0.114566	0.153748	-0.114566	0.0261823	0.0915461	-0.121663	0.121663	sub23	0.0281497	0.12876	0.0582667	0	0.236229	0.275411	0.00709707	0.147845	0.213209
	sub24	-0.582117	-0.659698	-0.690679	-0.636668	-0.373484	-0.0207315	0.810044	1.04398	1.10935	-0.690679	0.690679	sub24	0.108562	0.0309813	0	0.0540108	0.317195	0.669948	1.50072	1.73466	1.80003

## Sheet: analysis data-infant group-exp1
Analysis data of infant group in Experiment 1
facial expression	negative			neutral			positive
eye size	small	medium	large	small	medium	large	small	medium	large
sub1	1.38176	0.947052	0.571761	1.07956	0.571694	0.10272	1.29057	0.966082	0.475457
sub2	0.0651558	0.123927	0.047242	0.515207	0.635955	0.68274	1.32957	1.58425	1.48488
sub3	0.0948209	0.157011	0.156573	0.69989	0.744456	0.856225	1.91651	2.00031	1.97092
sub4	0.00727047	0.0852162	0.128014	0.413565	0.497064	0.366886	1.25248	1.4311	1.21388
sub5	0	0.446688	0.799585	0.596528	1.35435	1.82531	1.34735	1.84146	2.23682
sub6	0	0.340566	0.466086	0.870657	1.14704	1.02891	1.95062	2.26668	2.24156
sub7	0.351585	0.543684	0.0873139	1.13709	1.32303	0.775377	2.24781	2.54757	2.13668
sub8	0.0233067	0.491605	0.907039	0.422199	0.943194	1.26671	0.845301	1.44281	1.77563
sub9	0	0.26609	0.544696	0.744332	1.20865	1.34628	1.78343	2.21956	2.59349
sub10	0	0.544876	0.899424	0.842	1.42439	1.98647	1.81663	2.18561	2.57217
sub11	0	0.185886	0.43805	0.869913	1.2048	1.27915	1.64597	2.10363	2.30841
sub12	0.0984613	1.06457	1.88264	0.759242	1.87929	2.50874	0.261323	1.48426	2.3485
sub13	0.679599	0.417134	0.011258	1.48238	1.09804	0.633773	2.36355	2.09568	1.55525
sub14	0.0536613	0.251831	0.449084	0.401169	0.782592	1.00635	1.46805	1.67969	2.01257
sub15	0.248541	0.292985	0	0.710875	0.759583	0.353828	1.73905	1.85808	1.5548
sub16	0.00659165	0.171443	0.32346	0.46699	0.882756	1.16602	0.897206	1.25737	1.45099
sub17	0.0548634	0.351021	0.626966	0.299868	0.783506	1.10764	1.5266	1.79122	2.00484
sub18	0.0281922	0.0952767	0.159016	0.477353	0.715069	0.846045	1.58544	1.71107	1.67208
sub19	0	0.316059	0.64418	0.865989	1.35646	1.77155	1.88939	2.23899	2.63436
sub20	0.0591821	0.472457	0.734223	0.38196	0.996572	1.32522	1.17847	1.70937	2.06261
sub21	0.0584415	0.276345	0.329879	0.289875	0.560175	0.590027	0.312267	0.621472	0.670862
sub22	0	0.520488	0.386659	0.723709	1.41938	1.16966	1.61874	2.12205	2.14979
sub23	0.20544	0.583432	0.545788	0.168777	0.588494	0.623958	0.111472	0.534831	0.714978
sub24	0.0217125	0.310493	0.434361	0.579309	0.837562	1.08479	1.57326	1.77593	2.02831

## Sheet: raw data of Exp.2
Raw Data of Experiment 2
subject	list	photo number	eye size	emotion	age	chapter1 answer	chapter2 answer	chapter3 answer	chapter4 answer	chapter5 answer	average
sub1	7	14	small	negative	adult 1	1	1	1	1	1	1
sub2	7	14	small	negative	adult 1	3	3	3	4	3	3.2
sub3	7	14	small	negative	adult 1	4	2	2	5	3	3.2
sub4	7	14	small	negative	adult 1	4	2	2	5	3	3.2
sub5	7	14	small	negative	adult 1	4	2	2	5	3	3.2
sub6	7	14	small	negative	adult 1	3	3	3	3	3	3
sub7	7	14	small	negative	adult 1	1	1	1	1	1	1
sub8	7	14	small	negative	adult 1	1	1	1	1	1	1
sub9	7	14	small	negative	adult 1	2	3	3	2	2	2.4
sub10	7	14	small	negative	adult 1	2	2	2	3	2	2.2
sub11	7	14	small	negative	adult 1	3	2	1	2	3	2.2
sub12	7	14	small	negative	adult 1	4	4	3	3	3	3.4
sub13	7	14	small	negative	adult 1	1	2	1	1	1	1.2
sub14	7	14	small	negative	adult 1	2	2	2	3	3	2.4
sub15	7	14	small	negative	adult 1	3	2	1	2	3	2.2
sub16	7	14	small	negative	adult 1	1	1	1	1	1	1
sub17	7	14	small	negative	adult 1	2	3	3	3	3	2.8
sub18	7	14	small	negative	adult 1	4	5	3	5	4	4.2
sub19	7	14	small	negative	adult 1	2	2	1	2	1	1.6
sub20	7	14	small	negative	adult 1	3	2	3	3	3	2.8
sub21	7	14	small	negative	adult 1	2	4	1	2	3	2.4
sub22	7	14	small	negative	adult 1	1	4	3	3	3	2.8
sub23	7	14	small	negative	adult 1	4	4	4	4	3	3.8
sub24	7	14	small	negative	adult 1	4	4	4	4	4	4
sub1	8	14	medium	negative	adult 1	1	1	1	1	1	1
sub2	8	14	medium	negative	adult 1	4	3	3	3	3	3.2
sub3	8	14	medium	negative	adult 1	3	2	3	2	5	3
sub4	8	14	medium	negative	adult 1	3	2	3	2	5	3
sub5	8	14	medium	negative	adult 1	3	2	3	2	5	3
sub6	8	14	medium	negative	adult 1	3	3	3	3	3	3
sub7	8	14	medium	negative	adult 1	1	1	1	1	1	1
sub8	8	14	medium	negative	adult 1	1	1	1	1	1	1
sub9	8	14	medium	negative	adult 1	3	3	3	3	2	2.8
sub10	8	14	medium	negative	adult 1	2	2	3	3	3	2.6
sub11	8	14	medium	negative	adult 1	3	3	2	1	3	2.4
sub12	8	14	medium	negative	adult 1	5	5	4	5	4	4.6
sub13	8	14	medium	negative	adult 1	1	3	2	2	1	1.8
sub14	8	14	medium	negative	adult 1	2	3	2	3	3	2.6
sub15	8	14	medium	negative	adult 1	2	1	2	3	2	2
sub16	8	14	medium	negative	adult 1	1	2	3	1	3	2
sub17	8	14	medium	negative	adult 1	1	3	3	3	3	2.6
sub18	8	14	medium	negative	adult 1	3	5	5	3	1	3.4
sub19	8	14	medium	negative	adult 1	1	1	1	2	2	1.4
sub20	8	14	medium	negative	adult 1	3	3	3	3	2	2.8
sub21	8	14	medium	negative	adult 1	3	3	3	3	3	3
sub22	8	14	medium	negative	adult 1	3	3	3	3	3	3
sub23	8	14	medium	negative	adult 1	4	3	4	5	4	4
sub24	8	14	medium	negative	adult 1	4	4	5	4	4	4.2
sub1	9	14	large	negative	adult 1	1	1	1	1	1	1
sub2	9	14	large	negative	adult 1	3	3	3	3	3	3
sub3	9	14	large	negative	adult 1	3	2	3	3	5	3.2
sub4	9	14	large	negative	adult 1	3	2	3	3	5	3.2
sub5	9	14	large	negative	adult 1	3	2	3	3	5	3.2
sub6	9	14	large	negative	adult 1	3	3	3	3	3	3
sub7	9	14	large	negative	adult 1	1	1	1	1	1	1
sub8	9	14	large	negative	adult 1	1	1	1	1	1	1
sub9	9	14	large	negative	adult 1	3	3	3	3	2	2.8
sub10	9	14	large	negative	adult 1	3	3	2	3	2	2.6
sub11	9	14	large	negative	adult 1	2	3	2	2	2	2.2
sub12	9	14	large	negative	adult 1	6	5	5	5	5	5.2
sub13	9	14	large	negative	adult 1	1	2	1	1	1	1.2
sub14	9	14	large	negative	adult 1	2	3	3	3	3	2.8
sub15	9	14	large	negative	adult 1	1	2	1	1	1	1.2
sub16	9	14	large	negative	adult 1	1	2	2	1	1	1.4
sub17	9	14	large	negative	adult 1	2	3	3	3	3	2.8
sub18	9	14	large	negative	adult 1	3	5	5	5	5	4.6
sub19	9	14	large	negative	adult 1	1	2	2	2	2	1.8
sub20	9	14	large	negative	adult 1	4	3	3	3	3	3.2
sub21	9	14	large	negative	adult 1	3	3	5	3	1	3
sub22	9	14	large	negative	adult 1	3	3	3	5	4	3.6
sub23	9	14	large	negative	adult 1	4	5	4	6	6	5
sub24	9	14	large	negative	adult 1	4	4	4	4	4	4
sub1	4	13	small	neutral	adult 1	1	1	1	1	1	1
sub2	4	13	small	neutral	adult 1	4	4	4	4	4	4
sub3	4	13	small	neutral	adult 1	2	1	1	1	2	1.4
sub4	4	13	small	neutral	adult 1	2	1	1	1	2	1.4
sub5	4	13	small	neutral	adult 1	2	1	1	1	2	1.4
sub6	4	13	small	neutral	adult 1	4	4	4	4	4	4
sub7	4	13	small	neutral	adult 1	1	1	1	1	2	1.2
sub8	4	13	small	neutral	adult 1	2	1	2	1	2	1.6
sub9	4	13	small	neutral	adult 1	4	4	4	4	4	4
sub10	4	13	small	neutral	adult 1	3	3	3	3	3	3
sub11	4	13	small	neutral	adult 1	4	4	4	4	3	3.8
sub12	4	13	small	neutral	adult 1	4	4	4	3	4	3.8
sub13	4	13	small	neutral	adult 1	3	4	4	4	4	3.8
sub14	4	13	small	neutral	adult 1	3	3	3	3	3	3
sub15	4	13	small	neutral	adult 1	4	4	3	4	4	3.8
sub16	4	13	small	neutral	adult 1	2	2	1	2	3	2
sub17	4	13	small	neutral	adult 1	4	4	4	4	4	4
sub18	4	13	small	neutral	adult 1	6	6	5	5	5	5.4
sub19	4	13	small	neutral	adult 1	4	4	4	4	3	3.8
sub20	4	13	small	neutral	adult 1	4	2	4	4	4	3.6
sub21	4	13	small	neutral	adult 1	5	6	6	6	2	5
sub22	4	13	small	neutral	adult 1	4	4	4	4	5	4.2
sub23	4	13	small	neutral	adult 1	3	4	4	4	4	3.8
sub24	4	13	small	neutral	adult 1	4	5	4	4	4	4.2
sub1	5	13	medium	neutral	adult 1	1	1	1	1	1	1
sub2	5	13	medium	neutral	adult 1	4	4	4	4	4	4
sub3	5	13	medium	neutral	adult 1	1	1	2	1	2	1.4
sub4	5	13	medium	neutral	adult 1	1	1	2	1	2	1.4
sub5	5	13	medium	neutral	adult 1	1	1	2	1	2	1.4
sub6	5	13	medium	neutral	adult 1	4	4	4	4	4	4
sub7	5	13	medium	neutral	adult 1	2	1	1	1	1	1.2
sub8	5	13	medium	neutral	adult 1	3	2	2	2	2	2.2
sub9	5	13	medium	neutral	adult 1	4	4	4	4	4	4
sub10	5	13	medium	neutral	adult 1	3	3	4	3	3	3.2
sub11	5	13	medium	neutral	adult 1	3	3	4	4	3	3.4
sub12	5	13	medium	neutral	adult 1	5	6	5	4	5	5
sub13	5	13	medium	neutral	adult 1	4	4	4	4	4	4
sub14	5	13	medium	neutral	adult 1	4	3	3	4	3	3.4
sub15	5	13	medium	neutral	adult 1	4	4	5	4	4	4.2
sub16	5	13	medium	neutral	adult 1	3	1	1	2	1	1.6
sub17	5	13	medium	neutral	adult 1	1	4	4	4	4	3.4
sub18	5	13	medium	neutral	adult 1	5	6	5	6	5	5.4
sub19	5	13	medium	neutral	adult 1	4	3	4	4	4	3.8
sub20	5	13	medium	neutral	adult 1	4	4	4	4	4	4
sub21	5	13	medium	neutral	adult 1	6	6	6	2	7	5.4
sub22	5	13	medium	neutral	adult 1	5	4	5	5	5	4.8
sub23	5	13	medium	neutral	adult 1	5	4	4	6	6	5
sub24	5	13	medium	neutral	adult 1	5	5	5	5	5	5
sub1	6	13	large	neutral	adult 1	1	1	1	1	1	1
sub2	6	13	large	neutral	adult 1	4	4	4	4	4	4
sub3	6	13	large	neutral	adult 1	1	2	1	2	2	1.6
sub4	6	13	large	neutral	adult 1	1	2	1	2	2	1.6
sub5	6	13	large	neutral	adult 1	1	2	1	2	2	1.6
sub6	6	13	large	neutral	adult 1	4	4	4	4	4	4
sub7	6	13	large	neutral	adult 1	3	2	1	1	1	1.6
sub8	6	13	large	neutral	adult 1	3	2	2	2	2	2.2
sub9	6	13	large	neutral	adult 1	3	4	4	4	4	3.8
sub10	6	13	large	neutral	adult 1	3	3	2	3	3	2.8
sub11	6	13	large	neutral	adult 1	4	4	4	4	4	4
sub12	6	13	large	neutral	adult 1	5	6	6	5	5	5.4
sub13	6	13	large	neutral	adult 1	3	4	3	3	4	3.4
sub14	6	13	large	neutral	adult 1	6	4	3	4	4	4.2
sub15	6	13	large	neutral	adult 1	3	4	4	3	4	3.6
sub16	6	13	large	neutral	adult 1	2	2	1	3	2	2
sub17	6	13	large	neutral	adult 1	4	4	4	4	4	4
sub18	6	13	large	neutral	adult 1	4	6	6	5	5	5.2
sub19	6	13	large	neutral	adult 1	4	4	4	4	5	4.2
sub20	6	13	large	neutral	adult 1	3	4	4	4	5	4
sub21	6	13	large	neutral	adult 1	6	6	3	4	5	4.8
sub22	6	13	large	neutral	adult 1	4	6	6	5	5	5.2
sub23	6	13	large	neutral	adult 1	5	7	6	6	6	6
sub24	6	13	large	neutral	adult 1	5	5	5	5	4	4.8
sub1	1	12	small	positive	adult 1	1	1	1	1	1	1
sub2	1	12	small	positive	adult 1	4	5	5	5	4	4.6
sub3	1	12	small	positive	adult 1	6	7	7	6	6	6.4
sub4	1	12	small	positive	adult 1	6	7	7	6	6	6.4
sub5	1	12	small	positive	adult 1	6	7	7	6	6	6.4
sub6	1	12	small	positive	adult 1	6	5	5	5	5	5.2
sub7	1	12	small	positive	adult 1	2	2	2	2	2	2
sub8	1	12	small	positive	adult 1	4	3	3	3	3	3.2
sub9	1	12	small	positive	adult 1	6	6	6	6	5	5.8
sub10	1	12	small	positive	adult 1	5	5	4	4	4	4.4
sub11	1	12	small	positive	adult 1	4	5	4	3	5	4.2
sub12	1	12	small	positive	adult 1	5	4	3	5	4	4.2
sub13	1	12	small	positive	adult 1	7	6	6	7	5	6.2
sub14	1	12	small	positive	adult 1	5	4	3	4	4	4
sub15	1	12	small	positive	adult 1	4	3	4	3	4	3.6
sub16	1	12	small	positive	adult 1	4	3	2	4	3	3.2
sub17	1	12	small	positive	adult 1	6	6	5	5	5	5.4
sub18	1	12	small	positive	adult 1	6	6	5	5	5	5.4
sub19	1	12	small	positive	adult 1	7	7	7	7	7	7
sub20	1	12	small	positive	adult 1	4	5	5	5	5	4.8
sub21	1	12	small	positive	adult 1	6	4	3	6	4	4.6
sub22	1	12	small	positive	adult 1	5	5	5	5	5	5
sub23	1	12	small	positive	adult 1	5	5	4	4	6	4.8
sub24	1	12	small	positive	adult 1	5	4	5	4	5	4.6
sub1	2	12	medium	positive	adult 1	1	1	1	1	1	1
sub2	2	12	medium	positive	adult 1	5	5	5	5	5	5
sub3	2	12	medium	positive	adult 1	6	7	6	6	6	6.2
sub4	2	12	medium	positive	adult 1	6	7	6	6	6	6.2
sub5	2	12	medium	positive	adult 1	6	7	6	6	6	6.2
sub6	2	12	medium	positive	adult 1	5	5	5	5	5	5
sub7	2	12	medium	positive	adult 1	2	1	2	2	2	1.8
sub8	2	12	medium	positive	adult 1	3	3	3	3	3	3
sub9	2	12	medium	positive	adult 1	6	7	7	6	5	6.2
sub10	2	12	medium	positive	adult 1	4	5	4	3	4	4
sub11	2	12	medium	positive	adult 1	4	3	4	4	3	3.6
sub12	2	12	medium	positive	adult 1	6	6	5	6	6	5.8
sub13	2	12	medium	positive	adult 1	6	6	6	6	5	5.8
sub14	2	12	medium	positive	adult 1	3	3	3	4	3	3.2
sub15	2	12	medium	positive	adult 1	4	5	5	5	4	4.6
sub16	2	12	medium	positive	adult 1	3	2	3	3	3	2.8
sub17	2	12	medium	positive	adult 1	6	5	5	6	5	5.4
sub18	2	12	medium	positive	adult 1	6	6	6	6	6	6
sub19	2	12	medium	positive	adult 1	6	7	7	7	7	6.8
sub20	2	12	medium	positive	adult 1	5	5	6	5	4	5
sub21	2	12	medium	positive	adult 1	7	7	7	6	5	6.4
sub22	2	12	medium	positive	adult 1	4	6	6	5	5	5.2
sub23	2	12	medium	positive	adult 1	5	5	5	5	6	5.2
sub24	2	12	medium	positive	adult 1	6	5	5	5	5	5.2
sub1	3	12	large	positive	adult 1	1	1	1	1	1	1
sub2	3	12	large	positive	adult 1	5	4	5	5	5	4.8
sub3	3	12	large	positive	adult 1	6	6	6	5	6	5.8
sub4	3	12	large	positive	adult 1	6	6	6	5	6	5.8
sub5	3	12	large	positive	adult 1	6	6	6	5	6	5.8
sub6	3	12	large	positive	adult 1	5	5	5	5	5	5
sub7	3	12	large	positive	adult 1	4	2	2	2	2	2.4
sub8	3	12	large	positive	adult 1	4	3	3	3	3	3.2
sub9	3	12	large	positive	adult 1	6	6	7	7	6	6.4
sub10	3	12	large	positive	adult 1	5	5	4	4	4	4.4
sub11	3	12	large	positive	adult 1	4	3	4	3	4	3.6
sub12	3	12	large	positive	adult 1	6	6	6	5	6	5.8
sub13	3	12	large	positive	adult 1	5	6	6	6	6	5.8
sub14	3	12	large	positive	adult 1	5	4	5	4	4	4.4
sub15	3	12	large	positive	adult 1	4	3	4	4	5	4
sub16	3	12	large	positive	adult 1	4	3	4	3	4	3.6
sub17	3	12	large	positive	adult 1	6	6	5	5	5	5.4
sub18	3	12	large	positive	adult 1	5	6	6	5	5	5.4
sub19	3	12	large	positive	adult 1	7	7	6	7	7	6.8
sub20	3	12	large	positive	adult 1	5	5	5	5	6	5.2
sub21	3	12	large	positive	adult 1	4	5	6	6	6	5.4
sub22	3	12	large	positive	adult 1	5	5	6	5	5	5.2
sub23	3	12	large	positive	adult 1	5	6	6	6	6	5.8
sub24	3	12	large	positive	adult 1	5	5	5	5	5	5
sub1	16	98	small	negative	adult 2	1	1	1	1	1	1
sub2	16	98	small	negative	adult 2	3	3	3	3	3	3
sub3	16	98	small	negative	adult 2	2	2	2	2	2	2
sub4	16	98	small	negative	adult 2	2	2	2	2	2	2
sub5	16	98	small	negative	adult 2	2	2	2	2	2	2
sub6	16	98	small	negative	adult 2	2	2	2	2	3	2.2
sub7	16	98	small	negative	adult 2	1	1	1	1	1	1
sub8	16	98	small	negative	adult 2	1	1	1	1	1	1
sub9	16	98	small	negative	adult 2	2	2	3	3	4	2.8
sub10	16	98	small	negative	adult 2	2	3	2	3	2	2.4
sub11	16	98	small	negative	adult 2	1	3	2	2	3	2.2
sub12	16	98	small	negative	adult 2	4	4	3	3	4	3.6
sub13	16	98	small	negative	adult 2	4	3	1	3	2	2.6
sub14	16	98	small	negative	adult 2	2	2	3	3	3	2.6
sub15	16	98	small	negative	adult 2	2	1	1	3	2	1.8
sub16	16	98	small	negative	adult 2	1	1	1	1	1	1
sub17	16	98	small	negative	adult 2	1	3	3	3	3	2.6
sub18	16	98	small	negative	adult 2	1	3	1	1	1	1.4
sub19	16	98	small	negative	adult 2	1	2	1	2	2	1.6
sub20	16	98	small	negative	adult 2	1	1	1	1	1	1
sub21	16	98	small	negative	adult 2	1	3	3	1	1	1.8
sub22	16	98	small	negative	adult 2	1	2	3	3	3	2.4
sub23	16	98	small	negative	adult 2	4	3	5	6	6	4.8
sub24	16	98	small	negative	adult 2	3	4	4	4	3	3.6
sub1	17	98	medium	negative	adult 2	1	1	1	1	1	1
sub2	17	98	medium	negative	adult 2	3	3	3	3	3	3
sub3	17	98	medium	negative	adult 2	2	2	2	1	3	2
sub4	17	98	medium	negative	adult 2	2	2	2	1	3	2
sub5	17	98	medium	negative	adult 2	2	2	2	1	3	2
sub6	17	98	medium	negative	adult 2	2	4	2	2	3	2.6
sub7	17	98	medium	negative	adult 2	1	1	1	1	1	1
sub8	17	98	medium	negative	adult 2	1	1	1	1	1	1
sub9	17	98	medium	negative	adult 2	2	2	3	3	2	2.4
sub10	17	98	medium	negative	adult 2	2	2	3	2	2	2.2
sub11	17	98	medium	negative	adult 2	3	3	3	3	3	3
sub12	17	98	medium	negative	adult 2	4	5	5	5	4	4.6
sub13	17	98	medium	negative	adult 2	2	2	2	2	2	2
sub14	17	98	medium	negative	adult 2	3	2	2	3	2	2.4
sub15	17	98	medium	negative	adult 2	1	1	1	1	1	1
sub16	17	98	medium	negative	adult 2	1	2	1	1	1	1.2
sub17	17	98	medium	negative	adult 2	1	3	3	3	3	2.6
sub18	17	98	medium	negative	adult 2	1	1	1	1	1	1
sub19	17	98	medium	negative	adult 2	1	2	1	1	2	1.4
sub20	17	98	medium	negative	adult 2	1	1	2	1	1	1.2
sub21	17	98	medium	negative	adult 2	2	3	4	2	2	2.6
sub22	17	98	medium	negative	adult 2	1	3	4	3	3	2.8
sub23	17	98	medium	negative	adult 2	1	4	6	6	6	4.6
sub24	17	98	medium	negative	adult 2	4	4	4	3	3	3.6
sub1	18	98	large	negative	adult 2	1	1	1	1	1	1
sub2	18	98	large	negative	adult 2	2	3	3	3	3	2.8
sub3	18	98	large	negative	adult 2	2	2	2	1	2	1.8
sub4	18	98	large	negative	adult 2	2	2	2	1	2	1.8
sub5	18	98	large	negative	adult 2	2	2	2	1	2	1.8
sub6	18	98	large	negative	adult 2	3	4	2	2	2	2.6
sub7	18	98	large	negative	adult 2	1	1	1	1	1	1
sub8	18	98	large	negative	adult 2	1	1	1	1	1	1
sub9	18	98	large	negative	adult 2	2	2	3	3	2	2.4
sub10	18	98	large	negative	adult 2	2	2	3	3	3	2.6
sub11	18	98	large	negative	adult 2	3	3	3	3	3	3
sub12	18	98	large	negative	adult 2	5	5	4	6	5	5
sub13	18	98	large	negative	adult 2	2	3	1	2	2	2
sub14	18	98	large	negative	adult 2	3	3	3	3	2	2.8
sub15	18	98	large	negative	adult 2	1	1	1	1	1	1
sub16	18	98	large	negative	adult 2	1	1	1	1	1	1
sub17	18	98	large	negative	adult 2	2	3	3	3	3	2.8
sub18	18	98	large	negative	adult 2	3	1	1	1	1	1.4
sub19	18	98	large	negative	adult 2	1	2	1	1	2	1.4
sub20	18	98	large	negative	adult 2	1	1	1	1	1	1
sub21	18	98	large	negative	adult 2	2	3	3	3	3	2.8
sub22	18	98	large	negative	adult 2	3	3	4	3	3	3.2
sub23	18	98	large	negative	adult 2	5	2	3	6	6	4.4
sub24	18	98	large	negative	adult 2	4	4	4	4	3	3.8
sub1	13	97	small	neutral	adult 2	1	1	1	1	1	1
sub2	13	97	small	neutral	adult 2	4	4	4	4	4	4
sub3	13	97	small	neutral	adult 2	2	2	1	2	1	1.6
sub4	13	97	small	neutral	adult 2	2	2	1	2	1	1.6
sub5	13	97	small	neutral	adult 2	2	2	1	2	1	1.6
sub6	13	97	small	neutral	adult 2	4	4	4	4	4	4
sub7	13	97	small	neutral	adult 2	1	1	1	1	1	1
sub8	13	97	small	neutral	adult 2	2	2	2	2	2	2
sub9	13	97	small	neutral	adult 2	4	4	4	4	4	4
sub10	13	97	small	neutral	adult 2	5	3	3	3	3	3.4
sub11	13	97	small	neutral	adult 2	3	3	4	4	3	3.4
sub12	13	97	small	neutral	adult 2	3	3	3	3	3	3
sub13	13	97	small	neutral	adult 2	4	4	3	4	4	3.8
sub14	13	97	small	neutral	adult 2	3	2	2	3	3	2.6
sub15	13	97	small	neutral	adult 2	3	4	4	4	4	3.8
sub16	13	97	small	neutral	adult 2	3	1	1	3	2	2
sub17	13	97	small	neutral	adult 2	4	4	4	4	4	4
sub18	13	97	small	neutral	adult 2	3	5	5	5	5	4.6
sub19	13	97	small	neutral	adult 2	4	4	4	4	4	4
sub20	13	97	small	neutral	adult 2	3	4	4	4	4	3.8
sub21	13	97	small	neutral	adult 2	2	2	3	3	2	2.4
sub22	13	97	small	neutral	adult 2	3	3	3	4	4	3.4
sub23	13	97	small	neutral	adult 2	1	4	4	4	6	3.8
sub24	13	97	small	neutral	adult 2	4	4	4	5	3	4
sub1	14	97	medium	neutral	adult 2	1	1	1	1	1	1
sub2	14	97	medium	neutral	adult 2	4	3	4	4	4	3.8
sub3	14	97	medium	neutral	adult 2	2	2	2	2	3	2.2
sub4	14	97	medium	neutral	adult 2	2	2	2	2	3	2.2
sub5	14	97	medium	neutral	adult 2	2	2	2	2	3	2.2
sub6	14	97	medium	neutral	adult 2	4	4	4	4	4	4
sub7	14	97	medium	neutral	adult 2	2	1	1	1	1	1.2
sub8	14	97	medium	neutral	adult 2	2	1	2	2	2	1.8
sub9	14	97	medium	neutral	adult 2	4	4	4	4	4	4
sub10	14	97	medium	neutral	adult 2	3	3	3	3	3	3
sub11	14	97	medium	neutral	adult 2	5	3	4	4	4	4
sub12	14	97	medium	neutral	adult 2	5	5	4	4	6	4.8
sub13	14	97	medium	neutral	adult 2	4	4	4	4	4	4
sub14	14	97	medium	neutral	adult 2	4	2	3	3	3	3
sub15	14	97	medium	neutral	adult 2	4	5	5	5	4	4.6
sub16	14	97	medium	neutral	adult 2	2	1	3	2	2	2
sub17	14	97	medium	neutral	adult 2	4	4	4	4	4	4
sub18	14	97	medium	neutral	adult 2	2	6	5	5	5	4.6
sub19	14	97	medium	neutral	adult 2	4	4	4	4	4	4
sub20	14	97	medium	neutral	adult 2	3	4	4	4	4	3.8
sub21	14	97	medium	neutral	adult 2	3	3	2	4	4	3.2
sub22	14	97	medium	neutral	adult 2	3	4	5	4	4	4
sub23	14	97	medium	neutral	adult 2	4	4	5	4	6	4.6
sub24	14	97	medium	neutral	adult 2	4	5	4	4	5	4.4
sub1	15	97	large	neutral	adult 2	1	1	1	1	1	1
sub2	15	97	large	neutral	adult 2	4	4	4	4	4	4
sub3	15	97	large	neutral	adult 2	1	2	1	2	1	1.4
sub4	15	97	large	neutral	adult 2	1	2	1	2	1	1.4
sub5	15	97	large	neutral	adult 2	1	2	1	2	1	1.4
sub6	15	97	large	neutral	adult 2	4	4	4	4	4	4
sub7	15	97	large	neutral	adult 2	2	1	1	1	1	1.2
sub8	15	97	large	neutral	adult 2	2	2	2	2	2	2
sub9	15	97	large	neutral	adult 2	4	4	4	5	4	4.2
sub10	15	97	large	neutral	adult 2	3	3	3	3	3	3
sub11	15	97	large	neutral	adult 2	4	4	3	5	3	3.8
sub12	15	97	large	neutral	adult 2	5	5	5	5	5	5
sub13	15	97	large	neutral	adult 2	3	4	4	3	4	3.6
sub14	15	97	large	neutral	adult 2	3	6	3	3	3	3.6
sub15	15	97	large	neutral	adult 2	3	4	4	4	4	3.8
sub16	15	97	large	neutral	adult 2	3	2	4	2	2	2.6
sub17	15	97	large	neutral	adult 2	4	4	4	4	4	4
sub18	15	97	large	neutral	adult 2	5	6	5	6	5	5.4
sub19	15	97	large	neutral	adult 2	4	4	4	4	4	4
sub20	15	97	large	neutral	adult 2	4	4	4	5	4	4.2
sub21	15	97	large	neutral	adult 2	4	2	2	4	2	2.8
sub22	15	97	large	neutral	adult 2	4	5	5	4	5	4.6
sub23	15	97	large	neutral	adult 2	5	6	5	5	6	5.4
sub24	15	97	large	neutral	adult 2	6	5	3	4	5	4.6
sub1	10	96	small	positive	adult 2	1	1	1	1	1	1
sub2	10	96	small	positive	adult 2	5	5	5	5	6	5.2
sub3	10	96	small	positive	adult 2	6	5	6	6	6	5.8
sub4	10	96	small	positive	adult 2	6	5	6	6	6	5.8
sub5	10	96	small	positive	adult 2	6	5	6	6	6	5.8
sub6	10	96	small	positive	adult 2	5	5	5	6	6	5.4
sub7	10	96	small	positive	adult 2	2	2	1	2	2	1.8
sub8	10	96	small	positive	adult 2	4	3	3	3	3	3.2
sub9	10	96	small	positive	adult 2	6	6	6	5	6	5.8
sub10	10	96	small	positive	adult 2	4	5	4	4	4	4.2
sub11	10	96	small	positive	adult 2	5	4	5	5	5	4.8
sub12	10	96	small	positive	adult 2	3	5	3	4	3	3.6
sub13	10	96	small	positive	adult 2	6	6	6	6	5	5.8
sub14	10	96	small	positive	adult 2	4	4	3	3	4	3.6
sub15	10	96	small	positive	adult 2	3	3	3	3	5	3.4
sub16	10	96	small	positive	adult 2	2	3	3	3	3	2.8
sub17	10	96	small	positive	adult 2	6	6	6	5	5	5.6
sub18	10	96	small	positive	adult 2	6	6	6	6	6	6
sub19	10	96	small	positive	adult 2	6	7	7	7	7	6.8
sub20	10	96	small	positive	adult 2	4	4	5	5	5	4.6
sub21	10	96	small	positive	adult 2	6	4	4	1	2	3.4
sub22	10	96	small	positive	adult 2	5	5	5	5	5	5
sub23	10	96	small	positive	adult 2	4	4	6	6	6	5.2
sub24	10	96	small	positive	adult 2	5	5	4	4	5	4.6
sub1	11	96	medium	positive	adult 2	1	1	1	1	1	1
sub2	11	96	medium	positive	adult 2	5	5	3	5	5	4.6
sub3	11	96	medium	positive	adult 2	5	6	7	6	6	6
sub4	11	96	medium	positive	adult 2	5	6	7	6	6	6
sub5	11	96	medium	positive	adult 2	5	6	7	6	6	6
sub6	11	96	medium	positive	adult 2	5	5	5	5	5	5
sub7	11	96	medium	positive	adult 2	3	2	2	2	2	2.2
sub8	11	96	medium	positive	adult 2	4	3	3	3	3	3.2
sub9	11	96	medium	positive	adult 2	7	6	6	6	6	6.2
sub10	11	96	medium	positive	adult 2	5	4	5	4	4	4.4
sub11	11	96	medium	positive	adult 2	5	5	5	5	5	5
sub12	11	96	medium	positive	adult 2	5	5	5	5	5	5
sub13	11	96	medium	positive	adult 2	5	6	6	6	6	5.8
sub14	11	96	medium	positive	adult 2	4	4	3	4	4	3.8
sub15	11	96	medium	positive	adult 2	5	4	5	5	5	4.8
sub16	11	96	medium	positive	adult 2	3	3	4	4	3	3.4
sub17	11	96	medium	positive	adult 2	4	6	6	5	4	5
sub18	11	96	medium	positive	adult 2	7	6	6	6	6	6.2
sub19	11	96	medium	positive	adult 2	6	7	7	7	7	6.8
sub20	11	96	medium	positive	adult 2	6	5	6	5	5	5.4
sub21	11	96	medium	positive	adult 2	6	4	2	4	3	3.8
sub22	11	96	medium	positive	adult 2	5	5	7	5	5	5.4
sub23	11	96	medium	positive	adult 2	7	6	6	7	6	6.4
sub24	11	96	medium	positive	adult 2	5	5	4	3	4	4.2
sub1	12	96	large	positive	adult 2	1	1	1	1	1	1
sub2	12	96	large	positive	adult 2	4	5	5	5	5	4.8
sub3	12	96	large	positive	adult 2	6	6	7	6	6	6.2
sub4	12	96	large	positive	adult 2	6	6	7	6	6	6.2
sub5	12	96	large	positive	adult 2	6	6	7	6	6	6.2
sub6	12	96	large	positive	adult 2	5	6	5	6	5	5.4
sub7	12	96	large	positive	adult 2	3	2	2	2	2	2.2
sub8	12	96	large	positive	adult 2	3	3	3	3	3	3
sub9	12	96	large	positive	adult 2	6	6	6	6	6	6
sub10	12	96	large	positive	adult 2	4	5	3	4	4	4
sub11	12	96	large	positive	adult 2	5	5	5	5	5	5
sub12	12	96	large	positive	adult 2	6	7	6	6	6	6.2
sub13	12	96	large	positive	adult 2	6	6	6	6	6	6
sub14	12	96	large	positive	adult 2	4	4	3	4	4	3.8
sub15	12	96	large	positive	adult 2	4	4	5	3	4	4
sub16	12	96	large	positive	adult 2	2	3	3	3	4	3
sub17	12	96	large	positive	adult 2	5	5	7	5	6	5.6
sub18	12	96	large	positive	adult 2	6	5	6	6	5	5.6
sub19	12	96	large	positive	adult 2	7	7	7	7	7	7
sub20	12	96	large	positive	adult 2	5	5	6	5	5	5.2
sub21	12	96	large	positive	adult 2	6	4	3	4	6	4.6
sub22	12	96	large	positive	adult 2	6	5	6	6	5	5.6
sub23	12	96	large	positive	adult 2	5	7	6	7	6	6.2
sub24	12	96	large	positive	adult 2	5	5	5	5	5	5
sub1	25	105	small	negative	adult 3	1	1	1	1	1	1
sub2	25	105	small	negative	adult 3	3	4	3	3	4	3.4
sub3	25	105	small	negative	adult 3	2	1	2	2	1	1.6
sub4	25	105	small	negative	adult 3	2	1	2	2	1	1.6
sub5	25	105	small	negative	adult 3	2	1	2	2	1	1.6
sub6	25	105	small	negative	adult 3	3	2	3	3	2	2.6
sub7	25	105	small	negative	adult 3	1	1	1	1	1	1
sub8	25	105	small	negative	adult 3	1	1	1	1	1	1
sub9	25	105	small	negative	adult 3	2	2	2	2	2	2
sub10	25	105	small	negative	adult 3	2	2	3	3	3	2.6
sub11	25	105	small	negative	adult 3	3	3	2	3	3	2.8
sub12	25	105	small	negative	adult 3	1	1	1	1	1	1
sub13	25	105	small	negative	adult 3	2	4	2	2	2	2.4
sub14	25	105	small	negative	adult 3	2	2	2	2	2	2
sub15	25	105	small	negative	adult 3	1	1	1	1	1	1
sub16	25	105	small	negative	adult 3	1	1	1	1	1	1
sub17	25	105	small	negative	adult 3	1	2	2	3	3	2.2
sub18	25	105	small	negative	adult 3	1	1	1	3	1	1.4
sub19	25	105	small	negative	adult 3	1	1	1	1	1	1
sub20	25	105	small	negative	adult 3	2	1	1	2	1	1.4
sub21	25	105	small	negative	adult 3	1	1	1	1	1	1
sub22	25	105	small	negative	adult 3	1	1	1	1	1	1
sub23	25	105	small	negative	adult 3	3	2	2	3	2	2.4
sub24	25	105	small	negative	adult 3	2	1	2	3	2	2
sub1	26	105	medium	negative	adult 3	1	1	3	1	1	1.4
sub2	26	105	medium	negative	adult 3	3	3	3	3	3	3
sub3	26	105	medium	negative	adult 3	2	2	1	1	2	1.6
sub4	26	105	medium	negative	adult 3	2	2	1	1	2	1.6
sub5	26	105	medium	negative	adult 3	2	2	1	1	2	1.6
sub6	26	105	medium	negative	adult 3	2	2	3	3	3	2.6
sub7	26	105	medium	negative	adult 3	1	1	1	1	1	1
sub8	26	105	medium	negative	adult 3	1	1	1	1	1	1
sub9	26	105	medium	negative	adult 3	2	2	2	2	2	2
sub10	26	105	medium	negative	adult 3	3	2	3	2	3	2.6
sub11	26	105	medium	negative	adult 3	2	3	2	2	2	2.2
sub12	26	105	medium	negative	adult 3	2	3	2	2	2	2.2
sub13	26	105	medium	negative	adult 3	3	2	2	3	3	2.6
sub14	26	105	medium	negative	adult 3	2	2	2	2	2	2
sub15	26	105	medium	negative	adult 3	1	1	1	1	1	1
sub16	26	105	medium	negative	adult 3	1	1	1	1	1	1
sub17	26	105	medium	negative	adult 3	1	2	3	3	3	2.4
sub18	26	105	medium	negative	adult 3	3	1	3	3	2	2.4
sub19	26	105	medium	negative	adult 3	1	1	1	1	1	1
sub20	26	105	medium	negative	adult 3	2	2	2	2	1	1.8
sub21	26	105	medium	negative	adult 3	1	3	1	2	1	1.6
sub22	26	105	medium	negative	adult 3	1	1	1	2	1	1.2
sub23	26	105	medium	negative	adult 3	1	4	5	4	3	3.4
sub24	26	105	medium	negative	adult 3	2	2	3	3	3	2.6
sub1	27	105	large	negative	adult 3	1	1	1	1	1	1
sub2	27	105	large	negative	adult 3	2	4	3	3	4	3.2
sub3	27	105	large	negative	adult 3	1	2	1	2	3	1.8
sub4	27	105	large	negative	adult 3	1	2	1	2	3	1.8
sub5	27	105	large	negative	adult 3	1	2	1	2	3	1.8
sub6	27	105	large	negative	adult 3	3	3	3	3	3	3
sub7	27	105	large	negative	adult 3	1	1	1	1	1	1
sub8	27	105	large	negative	adult 3	1	1	1	1	1	1
sub9	27	105	large	negative	adult 3	2	2	2	3	2	2.2
sub10	27	105	large	negative	adult 3	2	2	3	3	3	2.6
sub11	27	105	large	negative	adult 3	3	3	3	3	3	3
sub12	27	105	large	negative	adult 3	2	3	3	2	2	2.4
sub13	27	105	large	negative	adult 3	2	4	2	3	3	2.8
sub14	27	105	large	negative	adult 3	2	2	2	2	2	2
sub15	27	105	large	negative	adult 3	1	1	1	1	1	1
sub16	27	105	large	negative	adult 3	1	1	1	1	1	1
sub17	27	105	large	negative	adult 3	2	2	2	3	3	2.4
sub18	27	105	large	negative	adult 3	3	1	3	1	1	1.8
sub19	27	105	large	negative	adult 3	1	1	1	1	1	1
sub20	27	105	large	negative	adult 3	1	2	2	1	3	1.8
sub21	27	105	large	negative	adult 3	2	1	1	1	1	1.2
sub22	27	105	large	negative	adult 3	1	1	2	2	1	1.4
sub23	27	105	large	negative	adult 3	3	4	2	3	3	3
sub24	27	105	large	negative	adult 3	2	2	2	3	2	2.2
sub1	22	104	small	neutral	adult 3	1	1	1	1	1	1
sub2	22	104	small	neutral	adult 3	4	4	4	4	4	4
sub3	22	104	small	neutral	adult 3	2	2	1	2	1	1.6
sub4	22	104	small	neutral	adult 3	2	2	1	2	1	1.6
sub5	22	104	small	neutral	adult 3	2	2	1	2	1	1.6
sub6	22	104	small	neutral	adult 3	4	4	4	4	4	4
sub7	22	104	small	neutral	adult 3	2	1	1	1	1	1.2
sub8	22	104	small	neutral	adult 3	3	1	2	2	2	2
sub9	22	104	small	neutral	adult 3	4	4	4	4	4	4
sub10	22	104	small	neutral	adult 3	5	3	3	4	3	3.6
sub11	22	104	small	neutral	adult 3	3	3	3	3	3	3
sub12	22	104	small	neutral	adult 3	2	2	1	1	3	1.8
sub13	22	104	small	neutral	adult 3	4	4	4	4	5	4.2
sub14	22	104	small	neutral	adult 3	2	2	2	2	3	2.2
sub15	22	104	small	neutral	adult 3	2	2	3	2	3	2.4
sub16	22	104	small	neutral	adult 3	3	2	2	2	2	2.2
sub17	22	104	small	neutral	adult 3	4	4	4	4	4	4
sub18	22	104	small	neutral	adult 3	2	3	4	3	3	3
sub19	22	104	small	neutral	adult 3	4	4	4	4	4	4
sub20	22	104	small	neutral	adult 3	3	2	1	2	3	2.2
sub21	22	104	small	neutral	adult 3	2	2	2	1	1	1.6
sub22	22	104	small	neutral	adult 3	1	1	2	2	2	1.6
sub23	22	104	small	neutral	adult 3	4	2	3	3	3	3
sub24	22	104	small	neutral	adult 3	4	4	4	4	4	4
sub1	23	104	medium	neutral	adult 3	1	1	1	1	1	1
sub2	23	104	medium	neutral	adult 3	4	4	4	3	4	3.8
sub3	23	104	medium	neutral	adult 3	1	1	1	2	2	1.4
sub4	23	104	medium	neutral	adult 3	1	1	1	2	2	1.4
sub5	23	104	medium	neutral	adult 3	1	1	1	2	2	1.4
sub6	23	104	medium	neutral	adult 3	4	4	4	4	4	4
sub7	23	104	medium	neutral	adult 3	2	1	1	1	1	1.2
sub8	23	104	medium	neutral	adult 3	2	2	1	2	2	1.8
sub9	23	104	medium	neutral	adult 3	4	4	4	4	4	4
sub10	23	104	medium	neutral	adult 3	4	3	4	4	3	3.6
sub11	23	104	medium	neutral	adult 3	4	3	3	3	3	3.2
sub12	23	104	medium	neutral	adult 3	1	4	2	3	3	2.6
sub13	23	104	medium	neutral	adult 3	3	4	4	4	4	3.8
sub14	23	104	medium	neutral	adult 3	2	3	2	2	2	2.2
sub15	23	104	medium	neutral	adult 3	1	2	3	2	4	2.4
sub16	23	104	medium	neutral	adult 3	2	2	2	3	2	2.2
sub17	23	104	medium	neutral	adult 3	4	4	4	4	4	4
sub18	23	104	medium	neutral	adult 3	3	1	3	1	3	2.2
sub19	23	104	medium	neutral	adult 3	3	4	4	4	4	3.8
sub20	23	104	medium	neutral	adult 3	4	4	4	5	3	4
sub21	23	104	medium	neutral	adult 3	1	1	1	3	4	2
sub22	23	104	medium	neutral	adult 3	4	3	4	4	4	3.8
sub23	23	104	medium	neutral	adult 3	3	4	4	2	4	3.4
sub24	23	104	medium	neutral	adult 3	5	5	5	5	5	5
sub1	24	104	large	neutral	adult 3	3	1	1	1	1	1.4
sub2	24	104	large	neutral	adult 3	4	4	4	3	4	3.8
sub3	24	104	large	neutral	adult 3	2	2	1	1	2	1.6
sub4	24	104	large	neutral	adult 3	2	2	1	1	2	1.6
sub5	24	104	large	neutral	adult 3	2	2	1	1	2	1.6
sub6	24	104	large	neutral	adult 3	4	4	4	4	5	4.2
sub7	24	104	large	neutral	adult 3	1	1	1	1	1	1
sub8	24	104	large	neutral	adult 3	1	1	2	2	2	1.6
sub9	24	104	large	neutral	adult 3	4	4	4	5	4	4.2
sub10	24	104	large	neutral	adult 3	4	4	4	3	4	3.8
sub11	24	104	large	neutral	adult 3	3	3	3	3	3	3
sub12	24	104	large	neutral	adult 3	3	3	4	3	3	3.2
sub13	24	104	large	neutral	adult 3	3	4	3	4	6	4
sub14	24	104	large	neutral	adult 3	2	2	3	3	3	2.6
sub15	24	104	large	neutral	adult 3	1	1	1	3	3	1.8
sub16	24	104	large	neutral	adult 3	2	2	2	2	3	2.2
sub17	24	104	large	neutral	adult 3	4	4	4	4	4	4
sub18	24	104	large	neutral	adult 3	3	3	1	3	4	2.8
sub19	24	104	large	neutral	adult 3	3	4	4	4	5	4
sub20	24	104	large	neutral	adult 3	6	6	3	5	6	5.2
sub21	24	104	large	neutral	adult 3	1	1	1	2	1	1.2
sub22	24	104	large	neutral	adult 3	5	4	4	4	4	4.2
sub23	24	104	large	neutral	adult 3	3	4	3	5	2	3.4
sub24	24	104	large	neutral	adult 3	5	5	5	5	5	5
sub1	19	103	small	positive	adult 3	1	1	1	1	1	1
sub2	19	103	small	positive	adult 3	4	5	5	5	5	4.8
sub3	19	103	small	positive	adult 3	6	6	7	6	6	6.2
sub4	19	103	small	positive	adult 3	6	6	7	6	6	6.2
sub5	19	103	small	positive	adult 3	6	6	7	6	6	6.2
sub6	19	103	small	positive	adult 3	5	5	5	5	5	5
sub7	19	103	small	positive	adult 3	1	2	2	2	2	1.8
sub8	19	103	small	positive	adult 3	3	3	3	3	3	3
sub9	19	103	small	positive	adult 3	6	5	6	5	5	5.4
sub10	19	103	small	positive	adult 3	5	4	4	4	4	4.2
sub11	19	103	small	positive	adult 3	4	4	4	4	4	4
sub12	19	103	small	positive	adult 3	1	2	2	2	1	1.6
sub13	19	103	small	positive	adult 3	6	3	6	6	5	5.2
sub14	19	103	small	positive	adult 3	3	3	3	3	3	3
sub15	19	103	small	positive	adult 3	1	1	1	1	1	1
sub16	19	103	small	positive	adult 3	4	3	3	3	2	3
sub17	19	103	small	positive	adult 3	5	5	6	5	5	5.2
sub18	19	103	small	positive	adult 3	1	6	1	3	3	2.8
sub19	19	103	small	positive	adult 3	6	6	7	7	7	6.6
sub20	19	103	small	positive	adult 3	5	5	4	6	5	5
sub21	19	103	small	positive	adult 3	1	1	2	2	1	1.4
sub22	19	103	small	positive	adult 3	1	1	1	1	1	1
sub23	19	103	small	positive	adult 3	2	3	3	3	3	2.8
sub24	19	103	small	positive	adult 3	5	4	4	5	4	4.4
sub1	20	103	medium	positive	adult 3	1	1	4	1	1	1.6
sub2	20	103	medium	positive	adult 3	5	5	5	5	5	5
sub3	20	103	medium	positive	adult 3	6	5	6	7	6	6
sub4	20	103	medium	positive	adult 3	6	5	6	7	6	6
sub5	20	103	medium	positive	adult 3	6	5	6	7	6	6
sub6	20	103	medium	positive	adult 3	5	5	5	5	5	5
sub7	20	103	medium	positive	adult 3	2	2	2	2	2	2
sub8	20	103	medium	positive	adult 3	3	3	3	3	3	3
sub9	20	103	medium	positive	adult 3	6	5	6	5	5	5.4
sub10	20	103	medium	positive	adult 3	4	4	4	4	4	4
sub11	20	103	medium	positive	adult 3	4	4	4	4	4	4
sub12	20	103	medium	positive	adult 3	3	2	2	3	3	2.6
sub13	20	103	medium	positive	adult 3	5	7	6	6	6	6
sub14	20	103	medium	positive	adult 3	3	3	3	2	3	2.8
sub15	20	103	medium	positive	adult 3	1	1	1	1	1	1
sub16	20	103	medium	positive	adult 3	3	3	3	4	2	3
sub17	20	103	medium	positive	adult 3	6	5	5	6	5	5.4
sub18	20	103	medium	positive	adult 3	3	1	1	3	3	2.2
sub19	20	103	medium	positive	adult 3	7	6	5	6	7	6.2
sub20	20	103	medium	positive	adult 3	6	5	6	6	5	5.6
sub21	20	103	medium	positive	adult 3	1	1	1	1	1	1
sub22	20	103	medium	positive	adult 3	5	1	3	4	3	3.2
sub23	20	103	medium	positive	adult 3	3	3	3	3	4	3.2
sub24	20	103	medium	positive	adult 3	5	5	5	5	5	5
sub1	21	103	large	positive	adult 3	1	1	1	1	1	1
sub2	21	103	large	positive	adult 3	4	5	5	5	5	4.8
sub3	21	103	large	positive	adult 3	5	6	7	7	7	6.4
sub4	21	103	large	positive	adult 3	5	6	7	7	7	6.4
sub5	21	103	large	positive	adult 3	5	6	7	7	7	6.4
sub6	21	103	large	positive	adult 3	5	5	6	5	5	5.2
sub7	21	103	large	positive	adult 3	2	2	1	2	2	1.8
sub8	21	103	large	positive	adult 3	4	3	3	3	3	3.2
sub9	21	103	large	positive	adult 3	6	6	5	6	6	5.8
sub10	21	103	large	positive	adult 3	5	5	5	4	4	4.6
sub11	21	103	large	positive	adult 3	4	4	4	4	4	4
sub12	21	103	large	positive	adult 3	1	3	4	3	2	2.6
sub13	21	103	large	positive	adult 3	6	6	6	6	6	6
sub14	21	103	large	positive	adult 3	2	3	3	2	3	2.6
sub15	21	103	large	positive	adult 3	1	1	1	1	1	1
sub16	21	103	large	positive	adult 3	4	3	4	3	4	3.6
sub17	21	103	large	positive	adult 3	6	5	5	5	5	5.2
sub18	21	103	large	positive	adult 3	3	6	1	3	1	2.8
sub19	21	103	large	positive	adult 3	6	6	6	7	7	6.4
sub20	21	103	large	positive	adult 3	5	5	6	6	7	5.8
sub21	21	103	large	positive	adult 3	2	1	2	1	1	1.4
sub22	21	103	large	positive	adult 3	3	3	3	3	3	3
sub23	21	103	large	positive	adult 3	3	3	4	3	6	3.8
sub24	21	103	large	positive	adult 3	6	5	7	5	5	5.6
sub1	52	147	small	negative	adult 4	1	1	3	1	1	1.4
sub2	52	147	small	negative	adult 4	2	3	4	3	3	3
sub3	52	147	small	negative	adult 4	2	1	2	2	2	1.8
sub4	52	147	small	negative	adult 4	2	1	2	2	2	1.8
sub5	52	147	small	negative	adult 4	2	1	2	2	2	1.8
sub6	52	147	small	negative	adult 4	3	3	4	3	3	3.2
sub7	52	147	small	negative	adult 4	1	1	1	1	1	1
sub8	52	147	small	negative	adult 4	1	1	1	1	1	1
sub9	52	147	small	negative	adult 4	3	3	3	4	2	3
sub10	52	147	small	negative	adult 4	2	2	3	2	2	2.2
sub11	52	147	small	negative	adult 4	3	3	3	3	2	2.8
sub12	52	147	small	negative	adult 4	2	2	2	2	2	2
sub13	52	147	small	negative	adult 4	3	2	4	4	3	3.2
sub14	52	147	small	negative	adult 4	3	3	3	3	4	3.2
sub15	52	147	small	negative	adult 4	2	1	1	2	3	1.8
sub16	52	147	small	negative	adult 4	1	1	1	1	1	1
sub17	52	147	small	negative	adult 4	1	2	3	3	3	2.4
sub18	52	147	small	negative	adult 4	4	3	1	3	1	2.4
sub19	52	147	small	negative	adult 4	1	2	1	2	1	1.4
sub20	52	147	small	negative	adult 4	2	1	2	2	1	1.6
sub21	52	147	small	negative	adult 4	1	1	1	1	1	1
sub22	52	147	small	negative	adult 4	3	3	3	3	3	3
sub23	52	147	small	negative	adult 4	3	4	3	2	3	3
sub24	52	147	small	negative	adult 4	4	4	4	5	4	4.2
sub1	53	147	medium	negative	adult 4	1	1	1	1	1	1
sub2	53	147	medium	negative	adult 4	3	3	3	3	3	3
sub3	53	147	medium	negative	adult 4	2	1	2	2	2	1.8
sub4	53	147	medium	negative	adult 4	2	1	2	2	2	1.8
sub5	53	147	medium	negative	adult 4	2	1	2	2	2	1.8
sub6	53	147	medium	negative	adult 4	3	3	4	3	4	3.4
sub7	53	147	medium	negative	adult 4	1	1	1	1	1	1
sub8	53	147	medium	negative	adult 4	1	1	2	1	1	1.2
sub9	53	147	medium	negative	adult 4	2	3	3	3	3	2.8
sub10	53	147	medium	negative	adult 4	5	2	3	2	2	2.8
sub11	53	147	medium	negative	adult 4	3	3	2	2	2	2.4
sub12	53	147	medium	negative	adult 4	3	3	3	3	3	3
sub13	53	147	medium	negative	adult 4	2	3	1	3	2	2.2
sub14	53	147	medium	negative	adult 4	3	3	5	3	3	3.4
sub15	53	147	medium	negative	adult 4	3	2	2	2	3	2.4
sub16	53	147	medium	negative	adult 4	1	1	1	1	1	1
sub17	53	147	medium	negative	adult 4	2	3	3	3	3	2.8
sub18	53	147	medium	negative	adult 4	6	4	1	3	4	3.6
sub19	53	147	medium	negative	adult 4	4	2	1	2	2	2.2
sub20	53	147	medium	negative	adult 4	3	2	2	2	2	2.2
sub21	53	147	medium	negative	adult 4	2	1	1	1	1	1.2
sub22	53	147	medium	negative	adult 4	3	3	4	3	3	3.2
sub23	53	147	medium	negative	adult 4	4	4	3	2	3	3.2
sub24	53	147	medium	negative	adult 4	4	4	5	5	5	4.6
sub1	54	147	large	negative	adult 4	1	4	1	1	1	1.6
sub2	54	147	large	negative	adult 4	2	4	4	3	4	3.4
sub3	54	147	large	negative	adult 4	1	1	2	2	3	1.8
sub4	54	147	large	negative	adult 4	1	1	2	2	3	1.8
sub5	54	147	large	negative	adult 4	1	1	2	2	3	1.8
sub6	54	147	large	negative	adult 4	3	3	4	3	4	3.4
sub7	54	147	large	negative	adult 4	1	1	1	1	1	1
sub8	54	147	large	negative	adult 4	2	1	1	1	1	1.2
sub9	54	147	large	negative	adult 4	1	3	3	3	3	2.6
sub10	54	147	large	negative	adult 4	1	2	3	2	2	2
sub11	54	147	large	negative	adult 4	4	3	2	2	3	2.8
sub12	54	147	large	negative	adult 4	5	4	3	3	4	3.8
sub13	54	147	large	negative	adult 4	2	4	2	3	2	2.6
sub14	54	147	large	negative	adult 4	4	3	2	3	3	3
sub15	54	147	large	negative	adult 4	3	3	2	1	1	2
sub16	54	147	large	negative	adult 4	1	1	1	1	1	1
sub17	54	147	large	negative	adult 4	1	3	3	3	3	2.6
sub18	54	147	large	negative	adult 4	4	1	3	3	1	2.4
sub19	54	147	large	negative	adult 4	2	4	2	2	2	2.4
sub20	54	147	large	negative	adult 4	2	1	2	2	2	1.8
sub21	54	147	large	negative	adult 4	3	1	2	1	1	1.6
sub22	54	147	large	negative	adult 4	3	3	4	3	3	3.2
sub23	54	147	large	negative	adult 4	3	4	4	2	3	3.2
sub24	54	147	large	negative	adult 4	4	4	4	5	5	4.4
sub1	49	146	small	neutral	adult 4	1	1	1	1	1	1
sub2	49	146	small	neutral	adult 4	4	4	4	4	4	4
sub3	49	146	small	neutral	adult 4	2	1	2	2	2	1.8
sub4	49	146	small	neutral	adult 4	2	1	2	2	2	1.8
sub5	49	146	small	neutral	adult 4	2	1	2	2	2	1.8
sub6	49	146	small	neutral	adult 4	4	4	4	4	4	4
sub7	49	146	small	neutral	adult 4	1	1	1	1	1	1
sub8	49	146	small	neutral	adult 4	2	2	2	2	2	2
sub9	49	146	small	neutral	adult 4	3	4	4	4	4	3.8
sub10	49	146	small	neutral	adult 4	3	3	3	3	3	3
sub11	49	146	small	neutral	adult 4	3	3	3	2	2	2.6
sub12	49	146	small	neutral	adult 4	3	2	3	2	1	2.2
sub13	49	146	small	neutral	adult 4	3	4	4	4	4	3.8
sub14	49	146	small	neutral	adult 4	3	3	3	3	3	3
sub15	49	146	small	neutral	adult 4	3	2	3	2	2	2.4
sub16	49	146	small	neutral	adult 4	2	1	2	2	2	1.8
sub17	49	146	small	neutral	adult 4	4	4	4	4	4	4
sub18	49	146	small	neutral	adult 4	4	3	4	4	4	3.8
sub19	49	146	small	neutral	adult 4	4	3	4	3	3	3.4
sub20	49	146	small	neutral	adult 4	1	3	2	1	1	1.6
sub21	49	146	small	neutral	adult 4	1	1	1	1	1	1
sub22	49	146	small	neutral	adult 4	4	4	4	3	3	3.6
sub23	49	146	small	neutral	adult 4	3	4	4	1	4	3.2
sub24	49	146	small	neutral	adult 4	4	5	4	4	5	4.4
sub1	50	146	medium	neutral	adult 4	1	1	1	1	4	1.6
sub2	50	146	medium	neutral	adult 4	4	5	4	4	4	4.2
sub3	50	146	medium	neutral	adult 4	3	2	2	1	2	2
sub4	50	146	medium	neutral	adult 4	3	2	2	1	2	2
sub5	50	146	medium	neutral	adult 4	3	2	2	1	2	2
sub6	50	146	medium	neutral	adult 4	4	4	4	4	4	4
sub7	50	146	medium	neutral	adult 4	1	1	1	1	1	1
sub8	50	146	medium	neutral	adult 4	1	2	2	2	2	1.8
sub9	50	146	medium	neutral	adult 4	4	4	4	4	5	4.2
sub10	50	146	medium	neutral	adult 4	3	3	3	3	3	3
sub11	50	146	medium	neutral	adult 4	3	3	3	3	3	3
sub12	50	146	medium	neutral	adult 4	4	4	3	2	3	3.2
sub13	50	146	medium	neutral	adult 4	4	4	3	4	4	3.8
sub14	50	146	medium	neutral	adult 4	3	2	3	3	3	2.8
sub15	50	146	medium	neutral	adult 4	4	4	3	2	2	3
sub16	50	146	medium	neutral	adult 4	3	3	2	2	2	2.4
sub17	50	146	medium	neutral	adult 4	4	4	4	4	4	4
sub18	50	146	medium	neutral	adult 4	4	6	6	5	5	5.2
sub19	50	146	medium	neutral	adult 4	4	4	3	4	2	3.4
sub20	50	146	medium	neutral	adult 4	3	4	2	2	1	2.4
sub21	50	146	medium	neutral	adult 4	1	1	2	2	1	1.4
sub22	50	146	medium	neutral	adult 4	4	4	5	3	4	4
sub23	50	146	medium	neutral	adult 4	4	4	3	4	6	4.2
sub24	50	146	medium	neutral	adult 4	5	6	5	5	5	5.2
sub1	51	146	large	neutral	adult 4	1	1	1	1	1	1
sub2	51	146	large	neutral	adult 4	4	4	4	4	4	4
sub3	51	146	large	neutral	adult 4	1	1	1	1	1	1
sub4	51	146	large	neutral	adult 4	1	1	1	1	1	1
sub5	51	146	large	neutral	adult 4	1	1	1	1	1	1
sub6	51	146	large	neutral	adult 4	4	4	4	4	4	4
sub7	51	146	large	neutral	adult 4	2	1	1	1	1	1.2
sub8	51	146	large	neutral	adult 4	2	2	2	2	2	2
sub9	51	146	large	neutral	adult 4	3	4	4	4	3	3.6
sub10	51	146	large	neutral	adult 4	4	3	3	2	3	3
sub11	51	146	large	neutral	adult 4	4	3	3	2	2	2.8
sub12	51	146	large	neutral	adult 4	5	4	4	4	4	4.2
sub13	51	146	large	neutral	adult 4	4	3	4	2	2	3
sub14	51	146	large	neutral	adult 4	5	3	3	3	2	3.2
sub15	51	146	large	neutral	adult 4	4	5	3	3	3	3.6
sub16	51	146	large	neutral	adult 4	3	2	3	2	2	2.4
sub17	51	146	large	neutral	adult 4	2	4	4	4	4	3.6
sub18	51	146	large	neutral	adult 4	4	3	5	5	5	4.4
sub19	51	146	large	neutral	adult 4	2	4	4	4	4	3.6
sub20	51	146	large	neutral	adult 4	6	4	4	3	4	4.2
sub21	51	146	large	neutral	adult 4	1	1	2	5	1	2
sub22	51	146	large	neutral	adult 4	4	4	6	4	5	4.6
sub23	51	146	large	neutral	adult 4	3	5	4	5	6	4.6
sub24	51	146	large	neutral	adult 4	6	5	5	5	5	5.2
sub1	46	145	small	positive	adult 4	1	1	1	1	1	1
sub2	46	145	small	positive	adult 4	5	6	5	5	6	5.4
sub3	46	145	small	positive	adult 4	5	5	5	5	5	5
sub4	46	145	small	positive	adult 4	5	5	5	5	5	5
sub5	46	145	small	positive	adult 4	5	5	5	5	5	5
sub6	46	145	small	positive	adult 4	6	5	5	5	5	5.2
sub7	46	145	small	positive	adult 4	2	2	2	2	2	2
sub8	46	145	small	positive	adult 4	3	2	3	3	3	2.8
sub9	46	145	small	positive	adult 4	5	6	6	5	5	5.4
sub10	46	145	small	positive	adult 4	4	4	4	4	4	4
sub11	46	145	small	positive	adult 4	4	3	2	3	3	3
sub12	46	145	small	positive	adult 4	2	2	2	1	1	1.6
sub13	46	145	small	positive	adult 4	6	2	6	6	6	5.2
sub14	46	145	small	positive	adult 4	3	3	3	3	4	3.2
sub15	46	145	small	positive	adult 4	5	1	2	2	3	2.6
sub16	46	145	small	positive	adult 4	3	2	3	3	4	3
sub17	46	145	small	positive	adult 4	6	5	6	5	5	5.4
sub18	46	145	small	positive	adult 4	4	6	5	3	3	4.2
sub19	46	145	small	positive	adult 4	6	7	6	7	6	6.4
sub20	46	145	small	positive	adult 4	3	2	4	2	1	2.4
sub21	46	145	small	positive	adult 4	1	1	1	1	1	1
sub22	46	145	small	positive	adult 4	4	5	4	4	5	4.4
sub23	46	145	small	positive	adult 4	1	3	4	1	2	2.2
sub24	46	145	small	positive	adult 4	5	5	5	5	5	5
sub1	47	145	medium	positive	adult 4	1	1	1	1	1	1
sub2	47	145	medium	positive	adult 4	4	5	5	5	5	4.8
sub3	47	145	medium	positive	adult 4	5	5	7	5	6	5.6
sub4	47	145	medium	positive	adult 4	5	5	7	5	6	5.6
sub5	47	145	medium	positive	adult 4	5	5	7	5	6	5.6
sub6	47	145	medium	positive	adult 4	5	5	5	5	5	5
sub7	47	145	medium	positive	adult 4	3	2	2	2	2	2.2
sub8	47	145	medium	positive	adult 4	3	3	3	3	3	3
sub9	47	145	medium	positive	adult 4	5	6	6	5	6	5.6
sub10	47	145	medium	positive	adult 4	5	5	4	4	4	4.4
sub11	47	145	medium	positive	adult 4	4	3	3	3	2	3
sub12	47	145	medium	positive	adult 4	4	3	2	3	2	2.8
sub13	47	145	medium	positive	adult 4	6	6	6	6	6	6
sub14	47	145	medium	positive	adult 4	4	3	3	3	4	3.4
sub15	47	145	medium	positive	adult 4	5	2	2	2	3	2.8
sub16	47	145	medium	positive	adult 4	4	3	4	4	4	3.8
sub17	47	145	medium	positive	adult 4	7	6	6	6	5	6
sub18	47	145	medium	positive	adult 4	5	6	5	5	5	5.2
sub19	47	145	medium	positive	adult 4	5	6	7	7	7	6.4
sub20	47	145	medium	positive	adult 4	6	5	5	4	2	4.4
sub21	47	145	medium	positive	adult 4	1	1	1	1	1	1
sub22	47	145	medium	positive	adult 4	4	5	5	4	4	4.4
sub23	47	145	medium	positive	adult 4	3	6	4	5	4	4.4
sub24	47	145	medium	positive	adult 4	6	6	5	4	5	5.2
sub1	48	145	large	positive	adult 4	1	1	1	1	1	1
sub2	48	145	large	positive	adult 4	5	4	5	5	5	4.8
sub3	48	145	large	positive	adult 4	5	6	7	7	3	5.6
sub4	48	145	large	positive	adult 4	5	6	7	7	3	5.6
sub5	48	145	large	positive	adult 4	5	6	7	7	3	5.6
sub6	48	145	large	positive	adult 4	5	5	5	5	5	5
sub7	48	145	large	positive	adult 4	3	2	2	2	2	2.2
sub8	48	145	large	positive	adult 4	4	3	3	3	3	3.2
sub9	48	145	large	positive	adult 4	5	6	6	6	6	5.8
sub10	48	145	large	positive	adult 4	5	4	4	4	4	4.2
sub11	48	145	large	positive	adult 4	3	4	3	3	3	3.2
sub12	48	145	large	positive	adult 4	4	3	4	4	3	3.6
sub13	48	145	large	positive	adult 4	6	6	6	6	6	6
sub14	48	145	large	positive	adult 4	5	4	4	3	3	3.8
sub15	48	145	large	positive	adult 4	4	1	1	2	2	2
sub16	48	145	large	positive	adult 4	3	4	3	3	4	3.4
sub17	48	145	large	positive	adult 4	7	6	5	5	6	5.8
sub18	48	145	large	positive	adult 4	5	6	6	5	6	5.6
sub19	48	145	large	positive	adult 4	7	6	6	7	7	6.6
sub20	48	145	large	positive	adult 4	5	3	5	4	5	4.4
sub21	48	145	large	positive	adult 4	1	2	1	1	6	2.2
sub22	48	145	large	positive	adult 4	4	4	5	4	4	4.2
sub23	48	145	large	positive	adult 4	4	4	4	6	3	4.2
sub24	48	145	large	positive	adult 4	6	6	5	5	5	5.4
sub1	70	178	small	negative	adult 5	1	1	1	1	1	1
sub2	70	178	small	negative	adult 5	4	4	3	3	4	3.6
sub3	70	178	small	negative	adult 5	1	3	3	2	3	2.4
sub4	70	178	small	negative	adult 5	1	3	3	2	3	2.4
sub5	70	178	small	negative	adult 5	1	3	3	2	3	2.4
sub6	70	178	small	negative	adult 5	5	3	5	5	5	4.6
sub7	70	178	small	negative	adult 5	1	1	1	1	1	1
sub8	70	178	small	negative	adult 5	1	1	1	1	1	1
sub9	70	178	small	negative	adult 5	2	3	3	3	4	3
sub10	70	178	small	negative	adult 5	3	2	3	3	3	2.8
sub11	70	178	small	negative	adult 5	4	3	3	3	3	3.2
sub12	70	178	small	negative	adult 5	3	2	2	2	2	2.2
sub13	70	178	small	negative	adult 5	5	2	2	2	2	2.6
sub14	70	178	small	negative	adult 5	3	2	2	3	2	2.4
sub15	70	178	small	negative	adult 5	2	3	3	1	1	2
sub16	70	178	small	negative	adult 5	1	1	2	1	1	1.2
sub17	70	178	small	negative	adult 5	2	2	3	3	4	2.8
sub18	70	178	small	negative	adult 5	2	1	1	1	3	1.6
sub19	70	178	small	negative	adult 5	1	1	2	2	1	1.4
sub20	70	178	small	negative	adult 5	2	2	2	2	3	2.2
sub21	70	178	small	negative	adult 5	2	1	2	1	1	1.4
sub22	70	178	small	negative	adult 5	1	3	4	2	3	2.6
sub23	70	178	small	negative	adult 5	3	2	4	6	1	3.2
sub24	70	178	small	negative	adult 5	5	5	5	5	4	4.8
sub1	71	178	medium	negative	adult 5	1	1	1	1	1	1
sub2	71	178	medium	negative	adult 5	4	3	3	3	4	3.4
sub3	71	178	medium	negative	adult 5	2	2	1	1	3	1.8
sub4	71	178	medium	negative	adult 5	2	2	1	1	3	1.8
sub5	71	178	medium	negative	adult 5	2	2	1	1	3	1.8
sub6	71	178	medium	negative	adult 5	5	5	3	5	5	4.6
sub7	71	178	medium	negative	adult 5	1	1	1	1	1	1
sub8	71	178	medium	negative	adult 5	1	1	1	1	1	1
sub9	71	178	medium	negative	adult 5	3	3	4	3	3	3.2
sub10	71	178	medium	negative	adult 5	3	3	3	4	3	3.2
sub11	71	178	medium	negative	adult 5	3	3	3	3	3	3
sub12	71	178	medium	negative	adult 5	2	4	4	3	3	3.2
sub13	71	178	medium	negative	adult 5	3	2	3	3	3	2.8
sub14	71	178	medium	negative	adult 5	3	2	2	3	3	2.6
sub15	71	178	medium	negative	adult 5	1	1	2	1	1	1.2
sub16	71	178	medium	negative	adult 5	1	1	2	3	3	2
sub17	71	178	medium	negative	adult 5	1	3	3	3	4	2.8
sub18	71	178	medium	negative	adult 5	3	1	3	3	3	2.6
sub19	71	178	medium	negative	adult 5	2	2	2	2	2	2
sub20	71	178	medium	negative	adult 5	2	5	4	3	1	3
sub21	71	178	medium	negative	adult 5	1	1	1	4	1	1.6
sub22	71	178	medium	negative	adult 5	4	3	5	4	5	4.2
sub23	71	178	medium	negative	adult 5	3	4	4	6	4	4.2
sub24	71	178	medium	negative	adult 5	6	6	5	6	6	5.8
sub1	72	178	large	negative	adult 5	1	1	1	1	1	1
sub2	72	178	large	negative	adult 5	3	4	3	4	4	3.6
sub3	72	178	large	negative	adult 5	1	2	2	2	3	2
sub4	72	178	large	negative	adult 5	1	2	2	2	3	2
sub5	72	178	large	negative	adult 5	1	2	2	2	3	2
sub6	72	178	large	negative	adult 5	5	5	5	5	5	5
sub7	72	178	large	negative	adult 5	1	1	1	1	1	1
sub8	72	178	large	negative	adult 5	1	1	1	2	1	1.2
sub9	72	178	large	negative	adult 5	3	3	3	2	3	2.8
sub10	72	178	large	negative	adult 5	3	4	3	2	3	3
sub11	72	178	large	negative	adult 5	3	3	3	3	3	3
sub12	72	178	large	negative	adult 5	4	3	3	4	4	3.6
sub13	72	178	large	negative	adult 5	3	4	2	3	2	2.8
sub14	72	178	large	negative	adult 5	2	2	2	2	2	2
sub15	72	178	large	negative	adult 5	2	1	1	1	1	1.2
sub16	72	178	large	negative	adult 5	1	2	4	3	3	2.6
sub17	72	178	large	negative	adult 5	1	2	3	4	3	2.6
sub18	72	178	large	negative	adult 5	2	3	3	3	3	2.8
sub19	72	178	large	negative	adult 5	1	3	1	2	3	2
sub20	72	178	large	negative	adult 5	6	5	6	3	5	5
sub21	72	178	large	negative	adult 5	2	1	2	1	1	1.4
sub22	72	178	large	negative	adult 5	4	4	5	7	5	5
sub23	72	178	large	negative	adult 5	2	4	4	2	3	3
sub24	72	178	large	negative	adult 5	7	6	6	6	6	6.2
sub1	67	177	small	neutral	adult 5	1	1	1	1	1	1
sub2	67	177	small	neutral	adult 5	4	4	4	4	4	4
sub3	67	177	small	neutral	adult 5	1	1	3	1	3	1.8
sub4	67	177	small	neutral	adult 5	1	1	3	1	3	1.8
sub5	67	177	small	neutral	adult 5	1	1	3	1	3	1.8
sub6	67	177	small	neutral	adult 5	4	4	4	4	4	4
sub7	67	177	small	neutral	adult 5	2	1	1	1	1	1.2
sub8	67	177	small	neutral	adult 5	2	2	2	2	2	2
sub9	67	177	small	neutral	adult 5	4	4	4	3	4	3.8
sub10	67	177	small	neutral	adult 5	3	3	3	3	3	3
sub11	67	177	small	neutral	adult 5	3	3	3	3	3	3
sub12	67	177	small	neutral	adult 5	2	1	2	1	2	1.6
sub13	67	177	small	neutral	adult 5	4	4	4	4	4	4
sub14	67	177	small	neutral	adult 5	2	2	3	2	3	2.4
sub15	67	177	small	neutral	adult 5	3	4	3	3	4	3.4
sub16	67	177	small	neutral	adult 5	2	2	4	2	2	2.4
sub17	67	177	small	neutral	adult 5	1	4	4	4	4	3.4
sub18	67	177	small	neutral	adult 5	1	6	3	3	3	3.2
sub19	67	177	small	neutral	adult 5	4	4	4	4	4	4
sub20	67	177	small	neutral	adult 5	4	4	4	3	3	3.6
sub21	67	177	small	neutral	adult 5	1	1	1	1	1	1
sub22	67	177	small	neutral	adult 5	1	4	4	2	4	3
sub23	67	177	small	neutral	adult 5	4	4	2	6	3	3.8
sub24	67	177	small	neutral	adult 5	4	5	4	5	5	4.6
sub1	68	177	medium	neutral	adult 5	1	1	1	1	1	1
sub2	68	177	medium	neutral	adult 5	4	4	4	4	4	4
sub3	68	177	medium	neutral	adult 5	1	2	1	2	2	1.6
sub4	68	177	medium	neutral	adult 5	1	2	1	2	2	1.6
sub5	68	177	medium	neutral	adult 5	1	2	1	2	2	1.6
sub6	68	177	medium	neutral	adult 5	4	4	4	4	4	4
sub7	68	177	medium	neutral	adult 5	2	1	1	1	1	1.2
sub8	68	177	medium	neutral	adult 5	3	2	2	2	2	2.2
sub9	68	177	medium	neutral	adult 5	3	4	4	4	4	3.8
sub10	68	177	medium	neutral	adult 5	4	3	3	2	3	3
sub11	68	177	medium	neutral	adult 5	3	3	3	3	3	3
sub12	68	177	medium	neutral	adult 5	3	3	3	3	3	3
sub13	68	177	medium	neutral	adult 5	4	4	4	4	4	4
sub14	68	177	medium	neutral	adult 5	2	2	2	3	2	2.2
sub15	68	177	medium	neutral	adult 5	3	1	3	4	4	3
sub16	68	177	medium	neutral	adult 5	1	2	4	3	2	2.4
sub17	68	177	medium	neutral	adult 5	4	4	4	4	4	4
sub18	68	177	medium	neutral	adult 5	2	4	3	3	3	3
sub19	68	177	medium	neutral	adult 5	3	4	3	4	3	3.4
sub20	68	177	medium	neutral	adult 5	3	3	5	4	4	3.8
sub21	68	177	medium	neutral	adult 5	1	2	1	2	1	1.4
sub22	68	177	medium	neutral	adult 5	5	4	6	4	5	4.8
sub23	68	177	medium	neutral	adult 5	3	4	4	6	2	3.8
sub24	68	177	medium	neutral	adult 5	5	5	4	5	5	4.8
sub1	69	177	large	neutral	adult 5	1	1	4	1	1	1.6
sub2	69	177	large	neutral	adult 5	4	4	4	4	4	4
sub3	69	177	large	neutral	adult 5	1	1	3	2	2	1.8
sub4	69	177	large	neutral	adult 5	1	1	3	2	2	1.8
sub5	69	177	large	neutral	adult 5	1	1	3	2	2	1.8
sub6	69	177	large	neutral	adult 5	4	4	4	4	4	4
sub7	69	177	large	neutral	adult 5	2	1	1	1	1	1.2
sub8	69	177	large	neutral	adult 5	3	1	2	2	2	2
sub9	69	177	large	neutral	adult 5	4	4	4	4	5	4.2
sub10	69	177	large	neutral	adult 5	4	3	3	4	3	3.4
sub11	69	177	large	neutral	adult 5	3	3	2	3	3	2.8
sub12	69	177	large	neutral	adult 5	3	3	3	5	4	3.6
sub13	69	177	large	neutral	adult 5	4	4	3	4	3	3.6
sub14	69	177	large	neutral	adult 5	2	2	3	3	3	2.6
sub15	69	177	large	neutral	adult 5	3	3	1	4	4	3
sub16	69	177	large	neutral	adult 5	2	1	4	1	2	2
sub17	69	177	large	neutral	adult 5	4	4	4	4	4	4
sub18	69	177	large	neutral	adult 5	2	3	3	4	3	3
sub19	69	177	large	neutral	adult 5	4	4	3	4	4	3.8
sub20	69	177	large	neutral	adult 5	4	5	4	5	3	4.2
sub21	69	177	large	neutral	adult 5	3	1	1	1	1	1.4
sub22	69	177	large	neutral	adult 5	4	5	4	5	5	4.6
sub23	69	177	large	neutral	adult 5	3	4	5	4	6	4.4
sub24	69	177	large	neutral	adult 5	5	5	4	5	5	4.8
sub1	64	176	small	positive	adult 5	1	1	1	1	1	1
sub2	64	176	small	positive	adult 5	4	5	4	5	5	4.6
sub3	64	176	small	positive	adult 5	6	5	5	5	6	5.4
sub4	64	176	small	positive	adult 5	6	5	5	5	6	5.4
sub5	64	176	small	positive	adult 5	6	5	5	5	6	5.4
sub6	64	176	small	positive	adult 5	6	5	6	5	5	5.4
sub7	64	176	small	positive	adult 5	2	1	2	2	2	1.8
sub8	64	176	small	positive	adult 5	3	3	3	3	3	3
sub9	64	176	small	positive	adult 5	5	5	6	5	5	5.2
sub10	64	176	small	positive	adult 5	4	5	4	4	4	4.2
sub11	64	176	small	positive	adult 5	5	4	4	3	3	3.8
sub12	64	176	small	positive	adult 5	2	3	2	2	2	2.2
sub13	64	176	small	positive	adult 5	6	6	6	5	5	5.6
sub14	64	176	small	positive	adult 5	3	3	3	3	3	3
sub15	64	176	small	positive	adult 5	4	4	3	4	4	3.8
sub16	64	176	small	positive	adult 5	3	3	3	2	4	3
sub17	64	176	small	positive	adult 5	5	5	5	5	5	5
sub18	64	176	small	positive	adult 5	1	6	3	6	5	4.2
sub19	64	176	small	positive	adult 5	6	7	4	7	6	6
sub20	64	176	small	positive	adult 5	5	4	5	5	5	4.8
sub21	64	176	small	positive	adult 5	2	2	1	3	1	1.8
sub22	64	176	small	positive	adult 5	4	5	5	4	4	4.4
sub23	64	176	small	positive	adult 5	5	4	5	4	4	4.4
sub24	64	176	small	positive	adult 5	5	5	5	5	5	5
sub1	65	176	medium	positive	adult 5	1	1	1	1	1	1
sub2	65	176	medium	positive	adult 5	4	5	5	5	5	4.8
sub3	65	176	medium	positive	adult 5	5	6	5	5	5	5.2
sub4	65	176	medium	positive	adult 5	5	6	5	5	5	5.2
sub5	65	176	medium	positive	adult 5	5	6	5	5	5	5.2
sub6	65	176	medium	positive	adult 5	5	5	5	5	5	5
sub7	65	176	medium	positive	adult 5	2	1	2	2	2	1.8
sub8	65	176	medium	positive	adult 5	3	3	3	3	3	3
sub9	65	176	medium	positive	adult 5	5	5	5	5	5	5
sub10	65	176	medium	positive	adult 5	5	5	3	4	4	4.2
sub11	65	176	medium	positive	adult 5	5	4	4	3	3	3.8
sub12	65	176	medium	positive	adult 5	2	4	3	3	3	3
sub13	65	176	medium	positive	adult 5	7	6	6	5	5	5.8
sub14	65	176	medium	positive	adult 5	3	3	3	2	3	2.8
sub15	65	176	medium	positive	adult 5	3	3	4	4	4	3.6
sub16	65	176	medium	positive	adult 5	3	1	3	4	3	2.8
sub17	65	176	medium	positive	adult 5	5	5	5	5	5	5
sub18	65	176	medium	positive	adult 5	3	3	1	5	4	3.2
sub19	65	176	medium	positive	adult 5	6	7	6	7	7	6.6
sub20	65	176	medium	positive	adult 5	5	6	5	2	5	4.6
sub21	65	176	medium	positive	adult 5	6	1	2	1	5	3
sub22	65	176	medium	positive	adult 5	4	5	4	4	5	4.4
sub23	65	176	medium	positive	adult 5	5	5	5	5	6	5.2
sub24	65	176	medium	positive	adult 5	5	5	5	6	5	5.2
sub1	66	176	large	positive	adult 5	1	1	1	1	1	1
sub2	66	176	large	positive	adult 5	4	5	5	5	5	4.8
sub3	66	176	large	positive	adult 5	6	5	5	6	3	5
sub4	66	176	large	positive	adult 5	6	5	5	6	3	5
sub5	66	176	large	positive	adult 5	6	5	5	6	3	5
sub6	66	176	large	positive	adult 5	5	5	5	5	5	5
sub7	66	176	large	positive	adult 5	2	2	2	2	2	2
sub8	66	176	large	positive	adult 5	3	3	3	3	3	3
sub9	66	176	large	positive	adult 5	5	6	6	6	6	5.8
sub10	66	176	large	positive	adult 5	4	5	4	4	4	4.2
sub11	66	176	large	positive	adult 5	3	3	4	3	3	3.2
sub12	66	176	large	positive	adult 5	4	4	3	3	3	3.4
sub13	66	176	large	positive	adult 5	6	6	6	6	5	5.8
sub14	66	176	large	positive	adult 5	3	3	3	2	3	2.8
sub15	66	176	large	positive	adult 5	1	2	2	1	5	2.2
sub16	66	176	large	positive	adult 5	3	4	3	2	3	3
sub17	66	176	large	positive	adult 5	5	5	5	5	5	5
sub18	66	176	large	positive	adult 5	4	1	4	5	3	3.4
sub19	66	176	large	positive	adult 5	7	6	7	7	6	6.6
sub20	66	176	large	positive	adult 5	5	6	6	5	5	5.4
sub21	66	176	large	positive	adult 5	4	2	1	1	2	2
sub22	66	176	large	positive	adult 5	5	4	5	4	5	4.6
sub23	66	176	large	positive	adult 5	5	5	5	3	3	4.2
sub24	66	176	large	positive	adult 5	5	5	6	6	6	5.6
sub1	28	107	small	negative	infant1	5	6	5	7	6	5.8
sub2	28	107	small	negative	infant1	4	3	3	3	3	3.2
sub3	28	107	small	negative	infant1	3	2	3	2	2	2.4
sub4	28	107	small	negative	infant1	3	2	3	2	2	2.4
sub5	28	107	small	negative	infant1	3	2	3	2	2	2.4
sub6	28	107	small	negative	infant1	3	5	3	3	3	3.4
sub7	28	107	small	negative	infant1	4	5	5	4	4	4.4
sub8	28	107	small	negative	infant1	5	4	5	4	4	4.4
sub9	28	107	small	negative	infant1	3	2	3	2	2	2.4
sub10	28	107	small	negative	infant1	3	2	2	3	2	2.4
sub11	28	107	small	negative	infant1	5	5	5	5	5	5
sub12	28	107	small	negative	infant1	3	5	5	5	6	4.8
sub13	28	107	small	negative	infant1	2	3	2	3	5	3
sub14	28	107	small	negative	infant1	4	5	5	5	5	4.8
sub15	28	107	small	negative	infant1	3	2	2	4	3	2.8
sub16	28	107	small	negative	infant1	2	5	5	5	3	4
sub17	28	107	small	negative	infant1	2	3	3	3	3	2.8
sub18	28	107	small	negative	infant1	3	5	1	1	1	2.2
sub19	28	107	small	negative	infant1	2	2	1	2	1	1.6
sub20	28	107	small	negative	infant1	3	3	4	6	5	4.2
sub21	28	107	small	negative	infant1	3	3	3	3	3	3
sub22	28	107	small	negative	infant1	5	6	6	6	5	5.6
sub23	28	107	small	negative	infant1	4	6	4	6	6	5.2
sub24	28	107	small	negative	infant1	4	6	7	6	5	5.6
sub1	29	107	medium	negative	infant1	6	1	4	5	3	3.8
sub2	29	107	medium	negative	infant1	4	3	3	3	3	3.2
sub3	29	107	medium	negative	infant1	3	3	3	3	3	3
sub4	29	107	medium	negative	infant1	3	3	3	3	3	3
sub5	29	107	medium	negative	infant1	3	3	3	3	3	3
sub6	29	107	medium	negative	infant1	3	5	3	4	3	3.6
sub7	29	107	medium	negative	infant1	5	4	5	5	4	4.6
sub8	29	107	medium	negative	infant1	4	4	5	5	4	4.4
sub9	29	107	medium	negative	infant1	2	2	2	2	3	2.2
sub10	29	107	medium	negative	infant1	3	3	3	2	2	2.6
sub11	29	107	medium	negative	infant1	5	5	5	5	5	5
sub12	29	107	medium	negative	infant1	6	6	6	6	6	6
sub13	29	107	medium	negative	infant1	3	3	3	2	1	2.4
sub14	29	107	medium	negative	infant1	6	6	5	5	4	5.2
sub15	29	107	medium	negative	infant1	3	2	1	3	2	2.2
sub16	29	107	medium	negative	infant1	2	3	5	5	3	3.6
sub17	29	107	medium	negative	infant1	3	3	3	3	3	3
sub18	29	107	medium	negative	infant1	3	4	1	1	3	2.4
sub19	29	107	medium	negative	infant1	1	1	2	1	2	1.4
sub20	29	107	medium	negative	infant1	4	2	4	6	5	4.2
sub21	29	107	medium	negative	infant1	4	3	2	2	6	3.4
sub22	29	107	medium	negative	infant1	5	5	6	5	5	5.2
sub23	29	107	medium	negative	infant1	6	6	5	6	5	5.6
sub24	29	107	medium	negative	infant1	5	5	6	6	6	5.6
sub1	30	107	large	negative	infant1	6	4	6	5	5	5.2
sub2	30	107	large	negative	infant1	3	3	4	3	3	3.2
sub3	30	107	large	negative	infant1	3	3	4	3	4	3.4
sub4	30	107	large	negative	infant1	3	3	4	3	4	3.4
sub5	30	107	large	negative	infant1	3	3	4	3	4	3.4
sub6	30	107	large	negative	infant1	3	5	5	5	3	4.2
sub7	30	107	large	negative	infant1	5	4	5	4	4	4.4
sub8	30	107	large	negative	infant1	5	4	5	5	4	4.6
sub9	30	107	large	negative	infant1	3	2	3	2	2	2.4
sub10	30	107	large	negative	infant1	4	2	2	2	3	2.6
sub11	30	107	large	negative	infant1	5	5	6	5	5	5.2
sub12	30	107	large	negative	infant1	7	5	6	6	6	6
sub13	30	107	large	negative	infant1	4	3	1	3	2	2.6
sub14	30	107	large	negative	infant1	5	5	6	5	5	5.2
sub15	30	107	large	negative	infant1	4	3	2	1	1	2.2
sub16	30	107	large	negative	infant1	5	3	5	3	7	4.6
sub17	30	107	large	negative	infant1	1	3	3	3	3	2.6
sub18	30	107	large	negative	infant1	2	1	3	4	3	2.6
sub19	30	107	large	negative	infant1	2	2	2	2	1	1.8
sub20	30	107	large	negative	infant1	5	3	5	6	2	4.2
sub21	30	107	large	negative	infant1	6	1	4	5	3	3.8
sub22	30	107	large	negative	infant1	4	5	5	5	5	4.8
sub23	30	107	large	negative	infant1	6	1	3	6	7	4.6
sub24	30	107	large	negative	infant1	6	6	6	6	6	6
sub1	31	109	small	neutral	infant1	5	7	3	6	3	4.8
sub2	31	109	small	neutral	infant1	5	4	3	5	6	4.6
sub3	31	109	small	neutral	infant1	3	4	1	2	2	2.4
sub4	31	109	small	neutral	infant1	3	4	1	2	2	2.4
sub5	31	109	small	neutral	infant1	3	4	1	2	2	2.4
sub6	31	109	small	neutral	infant1	4	3	5	4	4	4
sub7	31	109	small	neutral	infant1	5	5	4	4	4	4.4
sub8	31	109	small	neutral	infant1	5	3	5	4	4	4.2
sub9	31	109	small	neutral	infant1	3	3	3	3	3	3
sub10	31	109	small	neutral	infant1	3	3	3	3	3	3
sub11	31	109	small	neutral	infant1	5	5	5	4	5	4.8
sub12	31	109	small	neutral	infant1	5	5	5	5	5	5
sub13	31	109	small	neutral	infant1	3	3	4	4	3	3.4
sub14	31	109	small	neutral	infant1	6	5	5	4	5	5
sub15	31	109	small	neutral	infant1	4	3	4	4	2	3.4
sub16	31	109	small	neutral	infant1	5	4	5	6	5	5
sub17	31	109	small	neutral	infant1	4	4	3	4	4	3.8
sub18	31	109	small	neutral	infant1	5	6	4	1	1	3.4
sub19	31	109	small	neutral	infant1	4	4	4	4	3	3.8
sub20	31	109	small	neutral	infant1	6	5	6	5	5	5.4
sub21	31	109	small	neutral	infant1	5	4	6	4	4	4.6
sub22	31	109	small	neutral	infant1	5	6	7	5	5	5.6
sub23	31	109	small	neutral	infant1	1	5	2	5	6	3.8
sub24	31	109	small	neutral	infant1	6	5	4	5	6	5.2
sub1	32	109	medium	neutral	infant1	3	3	3	5	7	4.2
sub2	32	109	medium	neutral	infant1	5	4	5	5	4	4.6
sub3	32	109	medium	neutral	infant1	3	3	4	3	3	3.2
sub4	32	109	medium	neutral	infant1	3	3	4	3	3	3.2
sub5	32	109	medium	neutral	infant1	3	3	4	3	3	3.2
sub6	32	109	medium	neutral	infant1	5	5	4	5	4	4.6
sub7	32	109	medium	neutral	infant1	5	5	4	4	4	4.4
sub8	32	109	medium	neutral	infant1	6	4	4	5	5	4.8
sub9	32	109	medium	neutral	infant1	3	3	4	3	3	3.2
sub10	32	109	medium	neutral	infant1	3	4	3	2	2	2.8
sub11	32	109	medium	neutral	infant1	5	5	5	4	5	4.8
sub12	32	109	medium	neutral	infant1	5	7	6	6	6	6
sub13	32	109	medium	neutral	infant1	3	4	2	2	2	2.6
sub14	32	109	medium	neutral	infant1	5	6	6	5	5	5.4
sub15	32	109	medium	neutral	infant1	4	2	3	3	3	3
sub16	32	109	medium	neutral	infant1	2	6	5	5	3	4.2
sub17	32	109	medium	neutral	infant1	3	4	3	3	4	3.4
sub18	32	109	medium	neutral	infant1	2	5	3	5	3	3.6
sub19	32	109	medium	neutral	infant1	6	4	4	3	4	4.2
sub20	32	109	medium	neutral	infant1	6	6	6	7	6	6.2
sub21	32	109	medium	neutral	infant1	5	5	5	4	6	5
sub22	32	109	medium	neutral	infant1	5	6	7	6	5	5.8
sub23	32	109	medium	neutral	infant1	6	6	4	6	1	4.6
sub24	32	109	medium	neutral	infant1	5	7	5	6	6	5.8
sub1	33	109	large	neutral	infant1	3	3	3	3	3	3
sub2	33	109	large	neutral	infant1	6	5	5	5	6	5.4
sub3	33	109	large	neutral	infant1	2	5	4	4	3	3.6
sub4	33	109	large	neutral	infant1	2	5	4	4	3	3.6
sub5	33	109	large	neutral	infant1	2	5	4	4	3	3.6
sub6	33	109	large	neutral	infant1	4	5	5	5	6	5
sub7	33	109	large	neutral	infant1	4	4	3	3	3	3.4
sub8	33	109	large	neutral	infant1	5	4	5	5	5	4.8
sub9	33	109	large	neutral	infant1	3	3	3	5	3	3.4
sub10	33	109	large	neutral	infant1	4	3	2	2	4	3
sub11	33	109	large	neutral	infant1	5	5	6	6	7	5.8
sub12	33	109	large	neutral	infant1	6	6	6	6	6	6
sub13	33	109	large	neutral	infant1	1	1	1	2	1	1.2
sub14	33	109	large	neutral	infant1	6	6	6	5	5	5.6
sub15	33	109	large	neutral	infant1	4	1	3	1	2	2.2
sub16	33	109	large	neutral	infant1	5	5	6	5	6	5.4
sub17	33	109	large	neutral	infant1	3	4	4	4	4	3.8
sub18	33	109	large	neutral	infant1	5	6	4	4	4	4.6
sub19	33	109	large	neutral	infant1	4	4	6	4	6	4.8
sub20	33	109	large	neutral	infant1	6	3	6	4	6	5
sub21	33	109	large	neutral	infant1	5	4	6	5	5	5
sub22	33	109	large	neutral	infant1	5	5	6	5	5	5.2
sub23	33	109	large	neutral	infant1	5	6	2	3	4	4
sub24	33	109	large	neutral	infant1	6	6	6	6	5	5.8
sub1	34	111	small	positive	infant1	1	6	5	7	6	5
sub2	34	111	small	positive	infant1	6	7	7	5	7	6.4
sub3	34	111	small	positive	infant1	5	7	7	6	7	6.4
sub4	34	111	small	positive	infant1	5	7	7	6	7	6.4
sub5	34	111	small	positive	infant1	5	7	7	6	7	6.4
sub6	34	111	small	positive	infant1	7	5	5	5	5	5.4
sub7	34	111	small	positive	infant1	6	6	6	4	6	5.6
sub8	34	111	small	positive	infant1	6	6	6	6	6	6
sub9	34	111	small	positive	infant1	7	6	6	6	5	6
sub10	34	111	small	positive	infant1	6	6	6	5	6	5.8
sub11	34	111	small	positive	infant1	5	6	6	6	5	5.6
sub12	34	111	small	positive	infant1	4	5	3	5	5	4.4
sub13	34	111	small	positive	infant1	5	2	6	6	4	4.6
sub14	34	111	small	positive	infant1	7	6	5	5	6	5.8
sub15	34	111	small	positive	infant1	5	2	3	3	2	3
sub16	34	111	small	positive	infant1	6	5	5	5	6	5.4
sub17	34	111	small	positive	infant1	6	6	5	4	6	5.4
sub18	34	111	small	positive	infant1	5	5	3	3	5	4.2
sub19	34	111	small	positive	infant1	7	7	7	7	7	7
sub20	34	111	small	positive	infant1	6	3	6	6	5	5.2
sub21	34	111	small	positive	infant1	4	4	4	4	4	4
sub22	34	111	small	positive	infant1	6	7	7	7	7	6.8
sub23	34	111	small	positive	infant1	5	4	4	2	6	4.2
sub24	34	111	small	positive	infant1	6	6	5	6	6	5.8
sub1	35	111	medium	positive	infant1	1	5	1	5	1	2.6
sub2	35	111	medium	positive	infant1	7	7	7	7	7	7
sub3	35	111	medium	positive	infant1	5	7	6	6	6	6
sub4	35	111	medium	positive	infant1	5	7	6	6	6	6
sub5	35	111	medium	positive	infant1	5	7	6	6	6	6
sub6	35	111	medium	positive	infant1	7	6	6	5	6	6
sub7	35	111	medium	positive	infant1	6	5	5	5	6	5.4
sub8	35	111	medium	positive	infant1	6	5	6	6	6	5.8
sub9	35	111	medium	positive	infant1	7	6	6	7	6	6.4
sub10	35	111	medium	positive	infant1	6	6	6	7	6	6.2
sub11	35	111	medium	positive	infant1	5	5	6	5	5	5.2
sub12	35	111	medium	positive	infant1	5	5	6	5	6	5.4
sub13	35	111	medium	positive	infant1	5	6	6	6	6	5.8
sub14	35	111	medium	positive	infant1	7	6	6	5	6	6
sub15	35	111	medium	positive	infant1	5	2	5	2	2	3.2
sub16	35	111	medium	positive	infant1	6	6	5	5	3	5
sub17	35	111	medium	positive	infant1	6	6	5	5	5	5.4
sub18	35	111	medium	positive	infant1	4	4	4	5	5	4.4
sub19	35	111	medium	positive	infant1	7	7	7	7	7	7
sub20	35	111	medium	positive	infant1	6	6	6	5	7	6
sub21	35	111	medium	positive	infant1	5	1	4	4	5	3.8
sub22	35	111	medium	positive	infant1	6	6	6	5	5	5.6
sub23	35	111	medium	positive	infant1	6	4	5	3	4	4.4
sub24	35	111	medium	positive	infant1	6	6	6	6	6	6
sub1	36	111	large	positive	infant1	3	3	4	6	4	4
sub2	36	111	large	positive	infant1	7	7	7	7	7	7
sub3	36	111	large	positive	infant1	7	6	7	7	7	6.8
sub4	36	111	large	positive	infant1	7	6	7	7	7	6.8
sub5	36	111	large	positive	infant1	7	6	7	7	7	6.8
sub6	36	111	large	positive	infant1	7	7	6	6	6	6.4
sub7	36	111	large	positive	infant1	5	4	5	4	5	4.6
sub8	36	111	large	positive	infant1	7	6	6	6	6	6.2
sub9	36	111	large	positive	infant1	6	6	6	7	6	6.2
sub10	36	111	large	positive	infant1	7	6	6	7	6	6.4
sub11	36	111	large	positive	infant1	6	5	6	5	5	5.4
sub12	36	111	large	positive	infant1	6	6	5	6	5	5.6
sub13	36	111	large	positive	infant1	3	2	6	6	5	4.4
sub14	36	111	large	positive	infant1	5	5	5	5	5	5
sub15	36	111	large	positive	infant1	3	2	2	2	3	2.4
sub16	36	111	large	positive	infant1	6	5	5	5	5	5.2
sub17	36	111	large	positive	infant1	6	5	5	5	5	5.2
sub18	36	111	large	positive	infant1	5	5	5	5	5	5
sub19	36	111	large	positive	infant1	7	7	7	7	7	7
sub20	36	111	large	positive	infant1	3	6	5	6	7	5.4
sub21	36	111	large	positive	infant1	7	6	5	3	2	4.6
sub22	36	111	large	positive	infant1	4	4	6	6	4	4.8
sub23	36	111	large	positive	infant1	4	5	5	3	6	4.6
sub24	36	111	large	positive	infant1	6	7	6	5	6	6
sub1	43	136	small	negative	infant2	3	1	1	5	6	3.2
sub2	43	136	small	negative	infant2	3	3	3	3	3	3
sub3	43	136	small	negative	infant2	3	3	4	1	3	2.8
sub4	43	136	small	negative	infant2	3	3	4	1	3	2.8
sub5	43	136	small	negative	infant2	3	3	4	1	3	2.8
sub6	43	136	small	negative	infant2	5	5	5	5	3	4.6
sub7	43	136	small	negative	infant2	4	4	4	3	4	3.8
sub8	43	136	small	negative	infant2	4	4	5	5	5	4.6
sub9	43	136	small	negative	infant2	2	1	2	2	2	1.8
sub10	43	136	small	negative	infant2	2	1	1	1	1	1.2
sub11	43	136	small	negative	infant2	4	4	3	4	4	3.8
sub12	43	136	small	negative	infant2	3	3	3	4	3	3.2
sub13	43	136	small	negative	infant2	2	2	2	2	2	2
sub14	43	136	small	negative	infant2	3	5	5	4	4	4.2
sub15	43	136	small	negative	infant2	3	3	2	3	3	2.8
sub16	43	136	small	negative	infant2	2	2	3	3	3	2.6
sub17	43	136	small	negative	infant2	1	2	2	2	1	1.6
sub18	43	136	small	negative	infant2	1	1	1	1	3	1.4
sub19	43	136	small	negative	infant2	1	2	1	1	1	1.2
sub20	43	136	small	negative	infant2	2	3	3	4	5	3.4
sub21	43	136	small	negative	infant2	4	4	5	4	5	4.4
sub22	43	136	small	negative	infant2	5	5	5	5	5	5
sub23	43	136	small	negative	infant2	2	2	1	3	5	2.6
sub24	43	136	small	negative	infant2	1	2	1	1	2	1.4
sub1	44	136	medium	negative	infant2	3	4	5	5	3	4
sub2	44	136	medium	negative	infant2	3	3	3	3	3	3
sub3	44	136	medium	negative	infant2	3	2	4	3	3	3
sub4	44	136	medium	negative	infant2	3	2	4	3	3	3
sub5	44	136	medium	negative	infant2	3	2	4	3	3	3
sub6	44	136	medium	negative	infant2	5	5	5	5	3	4.6
sub7	44	136	medium	negative	infant2	4	4	4	3	3	3.6
sub8	44	136	medium	negative	infant2	4	4	5	5	5	4.6
sub9	44	136	medium	negative	infant2	2	2	2	2	2	2
sub10	44	136	medium	negative	infant2	1	1	1	1	1	1
sub11	44	136	medium	negative	infant2	4	4	4	4	4	4
sub12	44	136	medium	negative	infant2	5	5	5	5	6	5.2
sub13	44	136	medium	negative	infant2	2	2	2	2	2	2
sub14	44	136	medium	negative	infant2	4	4	4	5	4	4.2
sub15	44	136	medium	negative	infant2	3	3	2	2	3	2.6
sub16	44	136	medium	negative	infant2	2	2	3	2	2	2.2
sub17	44	136	medium	negative	infant2	2	2	2	2	1	1.8
sub18	44	136	medium	negative	infant2	1	1	1	1	1	1
sub19	44	136	medium	negative	infant2	1	1	1	1	1	1
sub20	44	136	medium	negative	infant2	3	4	3	4	3	3.4
sub21	44	136	medium	negative	infant2	4	4	1	3	3	3
sub22	44	136	medium	negative	infant2	5	5	5	5	5	5
sub23	44	136	medium	negative	infant2	3	2	3	3	4	3
sub24	44	136	medium	negative	infant2	2	1	1	2	2	1.6
sub1	45	136	large	negative	infant2	1	4	1	4	3	2.6
sub2	45	136	large	negative	infant2	3	3	3	3	3	3
sub3	45	136	large	negative	infant2	4	3	3	3	3	3.2
sub4	45	136	large	negative	infant2	4	3	3	3	3	3.2
sub5	45	136	large	negative	infant2	4	3	3	3	3	3.2
sub6	45	136	large	negative	infant2	5	5	5	5	5	5
sub7	45	136	large	negative	infant2	4	4	4	3	3	3.6
sub8	45	136	large	negative	infant2	5	5	5	5	5	5
sub9	45	136	large	negative	infant2	2	1	1	2	2	1.6
sub10	45	136	large	negative	infant2	1	1	1	1	1	1
sub11	45	136	large	negative	infant2	4	4	3	4	4	3.8
sub12	45	136	large	negative	infant2	5	5	5	5	5	5
sub13	45	136	large	negative	infant2	2	2	2	2	3	2.2
sub14	45	136	large	negative	infant2	3	4	4	6	4	4.2
sub15	45	136	large	negative	infant2	3	3	2	3	3	2.8
sub16	45	136	large	negative	infant2	2	2	2	2	2	2
sub17	45	136	large	negative	infant2	1	1	2	2	2	1.6
sub18	45	136	large	negative	infant2	1	4	1	1	1	1.6
sub19	45	136	large	negative	infant2	1	1	1	1	1	1
sub20	45	136	large	negative	infant2	2	3	3	3	3	2.8
sub21	45	136	large	negative	infant2	4	4	4	6	1	3.8
sub22	45	136	large	negative	infant2	4	5	5	6	5	5
sub23	45	136	large	negative	infant2	3	3	2	4	5	3.4
sub24	45	136	large	negative	infant2	1	2	1	2	1	1.4
sub1	40	133	small	neutral	infant2	1	4	4	4	2	3
sub2	40	133	small	neutral	infant2	4	5	5	5	5	4.8
sub3	40	133	small	neutral	infant2	3	5	4	4	5	4.2
sub4	40	133	small	neutral	infant2	3	5	4	4	5	4.2
sub5	40	133	small	neutral	infant2	3	5	4	4	5	4.2
sub6	40	133	small	neutral	infant2	6	5	5	5	5	5.2
sub7	40	133	small	neutral	infant2	6	4	4	4	4	4.4
sub8	40	133	small	neutral	infant2	6	6	5	4	6	5.4
sub9	40	133	small	neutral	infant2	5	4	4	5	5	4.6
sub10	40	133	small	neutral	infant2	5	4	5	2	4	4
sub11	40	133	small	neutral	infant2	6	5	6	6	5	5.6
sub12	40	133	small	neutral	infant2	3	4	4	4	5	4
sub13	40	133	small	neutral	infant2	6	6	7	5	6	6
sub14	40	133	small	neutral	infant2	6	5	5	5	5	5.2
sub15	40	133	small	neutral	infant2	3	3	2	3	2	2.6
sub16	40	133	small	neutral	infant2	4	4	6	6	6	5.2
sub17	40	133	small	neutral	infant2	4	4	4	3	4	3.8
sub18	40	133	small	neutral	infant2	4	4	3	4	4	3.8
sub19	40	133	small	neutral	infant2	7	5	6	6	4	5.6
sub20	40	133	small	neutral	infant2	5	4	4	4	4	4.2
sub21	40	133	small	neutral	infant2	6	6	5	5	6	5.6
sub22	40	133	small	neutral	infant2	5	7	7	7	7	6.6
sub23	40	133	small	neutral	infant2	2	4	2	2	3	2.6
sub24	40	133	small	neutral	infant2	5	4	4	3	4	4
sub1	41	133	medium	neutral	infant2	2	1	1	3	4	2.2
sub2	41	133	medium	neutral	infant2	5	5	5	5	5	5
sub3	41	133	medium	neutral	infant2	5	5	4	5	5	4.8
sub4	41	133	medium	neutral	infant2	5	5	4	5	5	4.8
sub5	41	133	medium	neutral	infant2	5	5	4	5	5	4.8
sub6	41	133	medium	neutral	infant2	5	6	5	5	5	5.2
sub7	41	133	medium	neutral	infant2	4	4	4	3	3	3.6
sub8	41	133	medium	neutral	infant2	6	4	6	5	5	5.2
sub9	41	133	medium	neutral	infant2	4	4	4	4	5	4.2
sub10	41	133	medium	neutral	infant2	4	5	4	5	4	4.4
sub11	41	133	medium	neutral	infant2	6	5	5	5	6	5.4
sub12	41	133	medium	neutral	infant2	5	6	6	5	5	5.4
sub13	41	133	medium	neutral	infant2	7	7	7	7	7	7
sub14	41	133	medium	neutral	infant2	6	5	2	5	5	4.6
sub15	41	133	medium	neutral	infant2	4	4	2	1	2	2.6
sub16	41	133	medium	neutral	infant2	4	7	7	6	6	6
sub17	41	133	medium	neutral	infant2	4	4	4	4	4	4
sub18	41	133	medium	neutral	infant2	2	3	4	5	4	3.6
sub19	41	133	medium	neutral	infant2	6	5	4	5	5	5
sub20	41	133	medium	neutral	infant2	4	3	6	6	5	4.8
sub21	41	133	medium	neutral	infant2	5	6	6	6	7	6
sub22	41	133	medium	neutral	infant2	7	6	7	7	6	6.6
sub23	41	133	medium	neutral	infant2	6	4	3	2	6	4.2
sub24	41	133	medium	neutral	infant2	4	5	3	4	3	3.8
sub1	42	133	large	neutral	infant2	3	3	3	1	1	2.2
sub2	42	133	large	neutral	infant2	5	4	4	5	5	4.6
sub3	42	133	large	neutral	infant2	5	5	5	5	5	5
sub4	42	133	large	neutral	infant2	5	5	5	5	5	5
sub5	42	133	large	neutral	infant2	5	5	5	5	5	5
sub6	42	133	large	neutral	infant2	4	5	5	5	5	4.8
sub7	42	133	large	neutral	infant2	4	3	3	3	3	3.2
sub8	42	133	large	neutral	infant2	6	4	5	4	5	4.8
sub9	42	133	large	neutral	infant2	5	4	4	3	5	4.2
sub10	42	133	large	neutral	infant2	4	4	4	6	4	4.4
sub11	42	133	large	neutral	infant2	6	5	5	5	5	5.2
sub12	42	133	large	neutral	infant2	3	6	5	5	5	4.8
sub13	42	133	large	neutral	infant2	3	4	5	1	2	3
sub14	42	133	large	neutral	infant2	5	5	5	5	6	5.2
sub15	42	133	large	neutral	infant2	3	2	1	1	1	1.6
sub16	42	133	large	neutral	infant2	5	7	7	6	6	6.2
sub17	42	133	large	neutral	infant2	3	4	4	4	4	3.8
sub18	42	133	large	neutral	infant2	4	3	4	5	3	3.8
sub19	42	133	large	neutral	infant2	4	3	4	3	5	3.8
sub20	42	133	large	neutral	infant2	4	4	2	4	3	3.4
sub21	42	133	large	neutral	infant2	6	6	6	4	4	5.2
sub22	42	133	large	neutral	infant2	5	6	6	5	6	5.6
sub23	42	133	large	neutral	infant2	5	3	1	3	2	2.8
sub24	42	133	large	neutral	infant2	4	4	4	3	3	3.6
sub1	37	132	small	positive	infant2	1	3	5	3	3	3
sub2	37	132	small	positive	infant2	6	6	6	6	6	6
sub3	37	132	small	positive	infant2	6	7	5	7	7	6.4
sub4	37	132	small	positive	infant2	6	7	5	7	7	6.4
sub5	37	132	small	positive	infant2	6	7	5	7	7	6.4
sub6	37	132	small	positive	infant2	6	5	5	5	5	5.2
sub7	37	132	small	positive	infant2	6	6	6	5	6	5.8
sub8	37	132	small	positive	infant2	4	5	5	5	5	4.8
sub9	37	132	small	positive	infant2	5	5	5	5	6	5.2
sub10	37	132	small	positive	infant2	6	5	6	5	5	5.4
sub11	37	132	small	positive	infant2	7	7	7	5	6	6.4
sub12	37	132	small	positive	infant2	4	5	6	5	5	5
sub13	37	132	small	positive	infant2	6	7	6	6	6	6.2
sub14	37	132	small	positive	infant2	5	6	6	6	5	5.6
sub15	37	132	small	positive	infant2	5	4	3	3	3	3.6
sub16	37	132	small	positive	infant2	6	7	7	7	7	6.8
sub17	37	132	small	positive	infant2	6	5	5	5	6	5.4
sub18	37	132	small	positive	infant2	3	5	4	4	5	4.2
sub19	37	132	small	positive	infant2	6	7	5	6	5	5.8
sub20	37	132	small	positive	infant2	3	3	6	5	5	4.4
sub21	37	132	small	positive	infant2	7	6	6	5	5	5.8
sub22	37	132	small	positive	infant2	7	7	7	6	6	6.6
sub23	37	132	small	positive	infant2	2	2	3	6	4	3.4
sub24	37	132	small	positive	infant2	5	5	4	5	5	4.8
sub1	38	132	medium	positive	infant2	3	3	4	4	4	3.6
sub2	38	132	medium	positive	infant2	6	6	6	5	7	6
sub3	38	132	medium	positive	infant2	5	7	5	6	7	6
sub4	38	132	medium	positive	infant2	5	7	5	6	7	6
sub5	38	132	medium	positive	infant2	5	7	5	6	7	6
sub6	38	132	medium	positive	infant2	6	6	5	6	5	5.6
sub7	38	132	medium	positive	infant2	6	6	5	5	4	5.2
sub8	38	132	medium	positive	infant2	6	6	4	6	6	5.6
sub9	38	132	medium	positive	infant2	6	5	5	5	5	5.2
sub10	38	132	medium	positive	infant2	5	5	5	6	5	5.2
sub11	38	132	medium	positive	infant2	7	6	5	5	6	5.8
sub12	38	132	medium	positive	infant2	6	7	5	6	5	5.8
sub13	38	132	medium	positive	infant2	7	7	7	7	7	7
sub14	38	132	medium	positive	infant2	6	5	5	5	5	5.2
sub15	38	132	medium	positive	infant2	3	3	4	2	3	3
sub16	38	132	medium	positive	infant2	7	7	7	6	7	6.8
sub17	38	132	medium	positive	infant2	7	5	6	5	5	5.6
sub18	38	132	medium	positive	infant2	6	5	5	5	5	5.2
sub19	38	132	medium	positive	infant2	7	4	7	5	6	5.8
sub20	38	132	medium	positive	infant2	7	6	5	5	5	5.6
sub21	38	132	medium	positive	infant2	6	6	6	6	6	6
sub22	38	132	medium	positive	infant2	7	7	7	7	7	7
sub23	38	132	medium	positive	infant2	6	6	3	5	6	5.2
sub24	38	132	medium	positive	infant2	5	5	5	5	5	5
sub1	39	132	large	positive	infant2	1	2	3	1	3	2
sub2	39	132	large	positive	infant2	6	6	6	6	6	6
sub3	39	132	large	positive	infant2	7	7	5	6	7	6.4
sub4	39	132	large	positive	infant2	7	7	5	6	7	6.4
sub5	39	132	large	positive	infant2	7	7	5	6	7	6.4
sub6	39	132	large	positive	infant2	6	6	6	5	5	5.6
sub7	39	132	large	positive	infant2	4	4	4	3	3	3.6
sub8	39	132	large	positive	infant2	6	5	6	5	5	5.4
sub9	39	132	large	positive	infant2	5	5	5	6	6	5.4
sub10	39	132	large	positive	infant2	5	5	6	5	7	5.6
sub11	39	132	large	positive	infant2	6	7	5	6	7	6.2
sub12	39	132	large	positive	infant2	6	6	6	5	6	5.8
sub13	39	132	large	positive	infant2	3	2	6	2	3	3.2
sub14	39	132	large	positive	infant2	5	6	6	5	5	5.4
sub15	39	132	large	positive	infant2	2	1	1	2	2	1.6
sub16	39	132	large	positive	infant2	7	7	7	7	7	7
sub17	39	132	large	positive	infant2	7	5	5	5	5	5.4
sub18	39	132	large	positive	infant2	6	5	5	5	5	5.2
sub19	39	132	large	positive	infant2	7	7	6	6	6	6.4
sub20	39	132	large	positive	infant2	7	2	5	3	5	4.4
sub21	39	132	large	positive	infant2	6	5	5	5	5	5.2
sub22	39	132	large	positive	infant2	5	7	6	7	6	6.2
sub23	39	132	large	positive	infant2	2	2	1	2	5	2.4
sub24	39	132	large	positive	infant2	5	5	5	3	5	4.6
sub1	61	159	small	negative	infant3	1	1	4	7	7	4
sub2	61	159	small	negative	infant3	3	3	3	3	3	3
sub3	61	159	small	negative	infant3	3	3	3	3	3	3
sub4	61	159	small	negative	infant3	3	3	3	3	3	3
sub5	61	159	small	negative	infant3	3	3	3	3	3	3
sub6	61	159	small	negative	infant3	2	3	2	2	2	2.2
sub7	61	159	small	negative	infant3	5	5	5	5	4	4.8
sub8	61	159	small	negative	infant3	4	4	5	5	5	4.6
sub9	61	159	small	negative	infant3	3	2	2	2	2	2.2
sub10	61	159	small	negative	infant3	3	3	2	1	2	2.2
sub11	61	159	small	negative	infant3	5	4	4	4	4	4.2
sub12	61	159	small	negative	infant3	4	3	4	5	5	4.2
sub13	61	159	small	negative	infant3	1	2	2	2	2	1.8
sub14	61	159	small	negative	infant3	4	5	4	4	4	4.2
sub15	61	159	small	negative	infant3	3	2	2	3	2	2.4
sub16	61	159	small	negative	infant3	2	5	4	3	6	4
sub17	61	159	small	negative	infant3	2	2	2	2	2	2
sub18	61	159	small	negative	infant3	1	1	1	1	1	1
sub19	61	159	small	negative	infant3	1	1	1	1	1	1
sub20	61	159	small	negative	infant3	3	4	3	5	5	4
sub21	61	159	small	negative	infant3	4	6	6	4	5	5
sub22	61	159	small	negative	infant3	4	6	5	5	5	5
sub23	61	159	small	negative	infant3	4	5	4	6	6	5
sub24	61	159	small	negative	infant3	4	3	2	3	4	3.2
sub1	62	159	medium	negative	infant3	6	4	4	6	5	5
sub2	62	159	medium	negative	infant3	3	3	3	3	3	3
sub3	62	159	medium	negative	infant3	1	3	1	3	4	2.4
sub4	62	159	medium	negative	infant3	1	3	1	3	4	2.4
sub5	62	159	medium	negative	infant3	1	3	1	3	4	2.4
sub6	62	159	medium	negative	infant3	2	2	2	3	2	2.2
sub7	62	159	medium	negative	infant3	5	5	5	5	5	5
sub8	62	159	medium	negative	infant3	4	4	5	5	4	4.4
sub9	62	159	medium	negative	infant3	1	2	2	2	2	1.8
sub10	62	159	medium	negative	infant3	2	2	2	1	1	1.6
sub11	62	159	medium	negative	infant3	4	4	4	4	4	4
sub12	62	159	medium	negative	infant3	5	6	6	5	6	5.6
sub13	62	159	medium	negative	infant3	2	2	2	2	3	2.2
sub14	62	159	medium	negative	infant3	5	6	6	3	4	4.8
sub15	62	159	medium	negative	infant3	3	3	3	2	2	2.6
sub16	62	159	medium	negative	infant3	2	2	6	5	6	4.2
sub17	62	159	medium	negative	infant3	1	2	3	3	2	2.2
sub18	62	159	medium	negative	infant3	1	1	4	1	1	1.6
sub19	62	159	medium	negative	infant3	1	1	1	1	1	1
sub20	62	159	medium	negative	infant3	4	3	7	4	7	5
sub21	62	159	medium	negative	infant3	3	6	5	6	5	5
sub22	62	159	medium	negative	infant3	4	5	5	5	5	4.8
sub23	62	159	medium	negative	infant3	5	3	5	4	6	4.6
sub24	62	159	medium	negative	infant3	2	3	3	3	2	2.6
sub1	63	159	large	negative	infant3	5	3	4	6	3	4.2
sub2	63	159	large	negative	infant3	3	3	3	3	3	3
sub3	63	159	large	negative	infant3	2	3	3	3	2	2.6
sub4	63	159	large	negative	infant3	2	3	3	3	2	2.6
sub5	63	159	large	negative	infant3	2	3	3	3	2	2.6
sub6	63	159	large	negative	infant3	3	2	2	2	2	2.2
sub7	63	159	large	negative	infant3	5	5	5	4	5	4.8
sub8	63	159	large	negative	infant3	5	5	5	4	5	4.8
sub9	63	159	large	negative	infant3	3	2	1	3	3	2.4
sub10	63	159	large	negative	infant3	3	2	2	2	2	2.2
sub11	63	159	large	negative	infant3	5	4	4	4	4	4.2
sub12	63	159	large	negative	infant3	5	5	6	6	6	5.6
sub13	63	159	large	negative	infant3	2	3	2	3	2	2.4
sub14	63	159	large	negative	infant3	4	5	4	4	4	4.2
sub15	63	159	large	negative	infant3	3	3	3	2	3	2.8
sub16	63	159	large	negative	infant3	5	3	3	6	6	4.6
sub17	63	159	large	negative	infant3	3	2	2	2	2	2.2
sub18	63	159	large	negative	infant3	4	1	1	1	1	1.6
sub19	63	159	large	negative	infant3	4	1	1	1	1	1.6
sub20	63	159	large	negative	infant3	6	6	5	7	7	6.2
sub21	63	159	large	negative	infant3	6	6	5	5	4	5.2
sub22	63	159	large	negative	infant3	4	5	5	5	5	4.8
sub23	63	159	large	negative	infant3	6	5	5	6	6	5.6
sub24	63	159	large	negative	infant3	2	2	2	4	3	2.6
sub1	55	155	small	neutral	infant3	1	4	3	6	3	3.4
sub2	55	155	small	neutral	infant3	5	5	6	5	6	5.4
sub3	55	155	small	neutral	infant3	2	4	2	2	4	2.8
sub4	55	155	small	neutral	infant3	2	4	2	2	4	2.8
sub5	55	155	small	neutral	infant3	2	4	2	2	4	2.8
sub6	55	155	small	neutral	infant3	4	4	4	4	4	4
sub7	55	155	small	neutral	infant3	5	5	4	4	4	4.4
sub8	55	155	small	neutral	infant3	4	4	4	5	5	4.4
sub9	55	155	small	neutral	infant3	4	4	4	5	4	4.2
sub10	55	155	small	neutral	infant3	4	4	4	4	4	4
sub11	55	155	small	neutral	infant3	5	6	5	7	5	5.6
sub12	55	155	small	neutral	infant3	5	5	5	4	5	4.8
sub13	55	155	small	neutral	infant3	4	5	6	6	4	5
sub14	55	155	small	neutral	infant3	5	6	6	5	5	5.4
sub15	55	155	small	neutral	infant3	2	2	2	3	2	2.2
sub16	55	155	small	neutral	infant3	5	7	7	7	7	6.6
sub17	55	155	small	neutral	infant3	4	4	4	4	4	4
sub18	55	155	small	neutral	infant3	2	5	4	5	1	3.4
sub19	55	155	small	neutral	infant3	4	4	5	4	6	4.6
sub20	55	155	small	neutral	infant3	4	4	4	7	6	5
sub21	55	155	small	neutral	infant3	7	7	6	6	7	6.6
sub22	55	155	small	neutral	infant3	4	5	5	6	5	5
sub23	55	155	small	neutral	infant3	1	1	2	1	1	1.2
sub24	55	155	small	neutral	infant3	5	5	5	6	5	5.2
sub1	56	155	medium	neutral	infant3	3	3	3	6	6	4.2
sub2	56	155	medium	neutral	infant3	5	6	4	5	6	5.2
sub3	56	155	medium	neutral	infant3	5	4	5	3	4	4.2
sub4	56	155	medium	neutral	infant3	5	4	5	3	4	4.2
sub5	56	155	medium	neutral	infant3	5	4	5	3	4	4.2
sub6	56	155	medium	neutral	infant3	3	5	4	4	4	4
sub7	56	155	medium	neutral	infant3	5	5	5	5	4	4.8
sub8	56	155	medium	neutral	infant3	5	6	5	4	4	4.8
sub9	56	155	medium	neutral	infant3	4	5	5	5	5	4.8
sub10	56	155	medium	neutral	infant3	4	4	4	5	4	4.2
sub11	56	155	medium	neutral	infant3	6	5	5	5	5	5.2
sub12	56	155	medium	neutral	infant3	5	6	5	5	5	5.2
sub13	56	155	medium	neutral	infant3	7	6	4	5	5	5.4
sub14	56	155	medium	neutral	infant3	5	5	5	5	5	5
sub15	56	155	medium	neutral	infant3	4	2	3	2	4	3
sub16	56	155	medium	neutral	infant3	7	7	7	7	6	6.8
sub17	56	155	medium	neutral	infant3	4	4	4	4	4	4
sub18	56	155	medium	neutral	infant3	5	3	4	4	3	3.8
sub19	56	155	medium	neutral	infant3	6	4	2	6	5	4.6
sub20	56	155	medium	neutral	infant3	5	5	7	7	7	6.2
sub21	56	155	medium	neutral	infant3	6	6	7	7	7	6.6
sub22	56	155	medium	neutral	infant3	4	6	5	6	5	5.2
sub23	56	155	medium	neutral	infant3	4	3	1	2	1	2.2
sub24	56	155	medium	neutral	infant3	7	7	6	7	7	6.8
sub1	57	155	large	neutral	infant3	2	6	3	3	2	3.2
sub2	57	155	large	neutral	infant3	5	6	5	5	6	5.4
sub3	57	155	large	neutral	infant3	5	3	3	4	4	3.8
sub4	57	155	large	neutral	infant3	5	3	3	4	4	3.8
sub5	57	155	large	neutral	infant3	5	3	3	4	4	3.8
sub6	57	155	large	neutral	infant3	5	5	5	5	5	5
sub7	57	155	large	neutral	infant3	4	4	4	4	3	3.8
sub8	57	155	large	neutral	infant3	4	4	5	4	4	4.2
sub9	57	155	large	neutral	infant3	5	4	4	5	5	4.6
sub10	57	155	large	neutral	infant3	4	5	4	4	4	4.2
sub11	57	155	large	neutral	infant3	5	5	5	5	6	5.2
sub12	57	155	large	neutral	infant3	5	6	5	5	5	5.2
sub13	57	155	large	neutral	infant3	6	4	4	4	4	4.4
sub14	57	155	large	neutral	infant3	5	5	5	5	5	5
sub15	57	155	large	neutral	infant3	2	1	3	2	2	2
sub16	57	155	large	neutral	infant3	7	7	7	7	7	7
sub17	57	155	large	neutral	infant3	4	4	4	4	4	4
sub18	57	155	large	neutral	infant3	5	5	4	3	3	4
sub19	57	155	large	neutral	infant3	6	4	6	4	5	5
sub20	57	155	large	neutral	infant3	7	7	7	7	7	7
sub21	57	155	large	neutral	infant3	6	7	6	7	6	6.4
sub22	57	155	large	neutral	infant3	5	5	5	6	6	5.4
sub23	57	155	large	neutral	infant3	2	3	1	1	6	2.6
sub24	57	155	large	neutral	infant3	7	7	7	7	7	7
sub1	58	156	small	positive	infant3	3	6	5	7	7	5.6
sub2	58	156	small	positive	infant3	6	7	7	7	7	6.8
sub3	58	156	small	positive	infant3	5	5	5	5	5	5
sub4	58	156	small	positive	infant3	5	5	5	5	5	5
sub5	58	156	small	positive	infant3	5	5	5	5	5	5
sub6	58	156	small	positive	infant3	5	5	5	5	5	5
sub7	58	156	small	positive	infant3	6	5	6	6	5	5.6
sub8	58	156	small	positive	infant3	5	6	6	6	5	5.6
sub9	58	156	small	positive	infant3	6	5	5	5	5	5.2
sub10	58	156	small	positive	infant3	5	6	5	5	6	5.4
sub11	58	156	small	positive	infant3	6	5	5	5	5	5.2
sub12	58	156	small	positive	infant3	4	5	5	6	6	5.2
sub13	58	156	small	positive	infant3	6	6	6	6	2	5.2
sub14	58	156	small	positive	infant3	7	6	6	5	5	5.8
sub15	58	156	small	positive	infant3	2	1	1	2	2	1.6
sub16	58	156	small	positive	infant3	6	6	6	7	6	6.2
sub17	58	156	small	positive	infant3	6	5	5	5	3	4.8
sub18	58	156	small	positive	infant3	5	4	3	4	3	3.8
sub19	58	156	small	positive	infant3	7	7	7	7	5	6.6
sub20	58	156	small	positive	infant3	7	6	5	7	7	6.4
sub21	58	156	small	positive	infant3	6	6	5	7	6	6
sub22	58	156	small	positive	infant3	4	5	6	6	5	5.2
sub23	58	156	small	positive	infant3	1	2	1	2	3	1.8
sub24	58	156	small	positive	infant3	5	5	5	6	4	5
sub1	59	156	medium	positive	infant3	5	3	1	5	5	3.8
sub2	59	156	medium	positive	infant3	7	7	7	7	7	7
sub3	59	156	medium	positive	infant3	5	6	5	5	6	5.4
sub4	59	156	medium	positive	infant3	5	6	5	5	6	5.4
sub5	59	156	medium	positive	infant3	5	6	5	5	6	5.4
sub6	59	156	medium	positive	infant3	6	5	5	6	5	5.4
sub7	59	156	medium	positive	infant3	6	6	5	5	6	5.6
sub8	59	156	medium	positive	infant3	6	4	6	5	5	5.2
sub9	59	156	medium	positive	infant3	6	5	6	5	6	5.6
sub10	59	156	medium	positive	infant3	6	4	6	6	6	5.6
sub11	59	156	medium	positive	infant3	6	5	6	5	6	5.6
sub12	59	156	medium	positive	infant3	6	7	7	6	7	6.6
sub13	59	156	medium	positive	infant3	7	4	6	6	6	5.8
sub14	59	156	medium	positive	infant3	6	6	6	6	6	6
sub15	59	156	medium	positive	infant3	2	3	2	2	3	2.4
sub16	59	156	medium	positive	infant3	6	7	7	7	7	6.8
sub17	59	156	medium	positive	infant3	7	5	5	5	6	5.6
sub18	59	156	medium	positive	infant3	5	5	3	5	4	4.4
sub19	59	156	medium	positive	infant3	7	7	7	7	7	7
sub20	59	156	medium	positive	infant3	6	7	5	7	7	6.4
sub21	59	156	medium	positive	infant3	7	7	7	7	6	6.8
sub22	59	156	medium	positive	infant3	5	6	6	6	5	5.6
sub23	59	156	medium	positive	infant3	3	2	2	2	6	3
sub24	59	156	medium	positive	infant3	7	6	5	6	6	6
sub1	60	156	large	positive	infant3	6	3	3	4	5	4.2
sub2	60	156	large	positive	infant3	6	7	7	7	7	6.8
sub3	60	156	large	positive	infant3	3	7	5	6	5	5.2
sub4	60	156	large	positive	infant3	3	7	5	6	5	5.2
sub5	60	156	large	positive	infant3	3	7	5	6	5	5.2
sub6	60	156	large	positive	infant3	6	6	5	5	6	5.6
sub7	60	156	large	positive	infant3	6	5	6	5	5	5.4
sub8	60	156	large	positive	infant3	6	6	5	4	5	5.2
sub9	60	156	large	positive	infant3	6	6	6	6	6	6
sub10	60	156	large	positive	infant3	5	5	6	6	6	5.6
sub11	60	156	large	positive	infant3	7	5	5	5	6	5.6
sub12	60	156	large	positive	infant3	6	7	6	6	6	6.2
sub13	60	156	large	positive	infant3	6	6	6	6	5	5.8
sub14	60	156	large	positive	infant3	6	6	5	5	6	5.6
sub15	60	156	large	positive	infant3	3	2	2	2	3	2.4
sub16	60	156	large	positive	infant3	7	7	7	7	7	7
sub17	60	156	large	positive	infant3	7	6	5	6	5	5.8
sub18	60	156	large	positive	infant3	3	5	4	5	5	4.4
sub19	60	156	large	positive	infant3	7	7	7	7	7	7
sub20	60	156	large	positive	infant3	7	7	7	7	6	6.8
sub21	60	156	large	positive	infant3	7	6	6	6	5	6
sub22	60	156	large	positive	infant3	4	6	6	6	5	5.4
sub23	60	156	large	positive	infant3	2	2	1	1	3	1.8
sub24	60	156	large	positive	infant3	7	7	7	5	6	6.4
sub1	79	209	small	negative	infant4	1	6	5	5	7	4.8
sub2	79	209	small	negative	infant4	3	3	3	3	3	3
sub3	79	209	small	negative	infant4	3	1	2	3	3	2.4
sub4	79	209	small	negative	infant4	3	1	2	3	3	2.4
sub5	79	209	small	negative	infant4	3	1	2	3	3	2.4
sub6	79	209	small	negative	infant4	4	3	4	3	5	3.8
sub7	79	209	small	negative	infant4	5	5	5	5	5	5
sub8	79	209	small	negative	infant4	5	5	5	5	4	4.8
sub9	79	209	small	negative	infant4	3	2	3	1	2	2.2
sub10	79	209	small	negative	infant4	3	2	3	2	2	2.4
sub11	79	209	small	negative	infant4	5	4	4	4	4	4.2
sub12	79	209	small	negative	infant4	4	4	4	4	5	4.2
sub13	79	209	small	negative	infant4	3	3	3	3	3	3
sub14	79	209	small	negative	infant4	5	3	4	4	4	4
sub15	79	209	small	negative	infant4	2	1	1	1	2	1.4
sub16	79	209	small	negative	infant4	3	2	6	3	5	3.8
sub17	79	209	small	negative	infant4	3	3	2	3	2	2.6
sub18	79	209	small	negative	infant4	4	1	1	1	1	1.6
sub19	79	209	small	negative	infant4	1	1	2	2	2	1.6
sub20	79	209	small	negative	infant4	5	1	6	5	7	4.8
sub21	79	209	small	negative	infant4	4	3	6	4	3	4
sub22	79	209	small	negative	infant4	5	5	5	5	5	5
sub23	79	209	small	negative	infant4	3	2	4	2	2	2.6
sub24	79	209	small	negative	infant4	4	2	2	2	3	2.6
sub1	80	209	medium	negative	infant4	3	3	3	4	2	3
sub2	80	209	medium	negative	infant4	3	3	3	5	3	3.4
sub3	80	209	medium	negative	infant4	3	3	3	2	4	3
sub4	80	209	medium	negative	infant4	3	3	3	2	4	3
sub5	80	209	medium	negative	infant4	3	3	3	2	4	3
sub6	80	209	medium	negative	infant4	4	4	5	5	5	4.6
sub7	80	209	medium	negative	infant4	4	5	5	4	4	4.4
sub8	80	209	medium	negative	infant4	4	5	5	5	5	4.8
sub9	80	209	medium	negative	infant4	3	2	2	3	3	2.6
sub10	80	209	medium	negative	infant4	2	3	4	2	2	2.6
sub11	80	209	medium	negative	infant4	5	4	5	4	4	4.4
sub12	80	209	medium	negative	infant4	6	7	6	6	6	6.2
sub13	80	209	medium	negative	infant4	3	2	2	6	2	3
sub14	80	209	medium	negative	infant4	4	6	5	3	5	4.6
sub15	80	209	medium	negative	infant4	2	2	2	3	3	2.4
sub16	80	209	medium	negative	infant4	3	5	5	5	5	4.6
sub17	80	209	medium	negative	infant4	1	3	2	3	3	2.4
sub18	80	209	medium	negative	infant4	3	1	1	1	1	1.4
sub19	80	209	medium	negative	infant4	1	2	2	3	2	2
sub20	80	209	medium	negative	infant4	4	7	3	6	5	5
sub21	80	209	medium	negative	infant4	2	1	5	5	4	3.4
sub22	80	209	medium	negative	infant4	4	5	5	6	5	5
sub23	80	209	medium	negative	infant4	6	6	6	4	3	5
sub24	80	209	medium	negative	infant4	3	4	3	3	2	3
sub1	81	209	large	negative	infant4	5	2	3	3	6	3.8
sub2	81	209	large	negative	infant4	3	3	3	3	3	3
sub3	81	209	large	negative	infant4	2	4	3	2	3	2.8
sub4	81	209	large	negative	infant4	2	4	3	2	3	2.8
sub5	81	209	large	negative	infant4	2	4	3	2	3	2.8
sub6	81	209	large	negative	infant4	4	5	5	4	5	4.6
sub7	81	209	large	negative	infant4	4	4	4	4	3	3.8
sub8	81	209	large	negative	infant4	4	4	5	5	5	4.6
sub9	81	209	large	negative	infant4	3	3	3	3	3	3
sub10	81	209	large	negative	infant4	2	3	2	2	2	2.2
sub11	81	209	large	negative	infant4	4	5	4	4	4	4.2
sub12	81	209	large	negative	infant4	5	6	5	6	6	5.6
sub13	81	209	large	negative	infant4	3	2	2	2	2	2.2
sub14	81	209	large	negative	infant4	4	5	5	4	4	4.4
sub15	81	209	large	negative	infant4	3	3	2	1	2	2.2
sub16	81	209	large	negative	infant4	3	5	5	3	6	4.4
sub17	81	209	large	negative	infant4	2	2	3	3	3	2.6
sub18	81	209	large	negative	infant4	1	5	3	1	3	2.6
sub19	81	209	large	negative	infant4	1	2	2	3	3	2.2
sub20	81	209	large	negative	infant4	3	3	5	6	7	4.8
sub21	81	209	large	negative	infant4	4	6	5	5	4	4.8
sub22	81	209	large	negative	infant4	4	6	6	6	5	5.4
sub23	81	209	large	negative	infant4	5	6	6	6	4	5.4
sub24	81	209	large	negative	infant4	3	4	2	3	3	3
sub1	76	206	small	neutral	infant4	5	5	5	5	5	5
sub2	76	206	small	neutral	infant4	5	5	5	5	5	5
sub3	76	206	small	neutral	infant4	4	3	2	3	3	3
sub4	76	206	small	neutral	infant4	4	3	2	3	3	3
sub5	76	206	small	neutral	infant4	4	3	2	3	3	3
sub6	76	206	small	neutral	infant4	5	5	5	5	5	5
sub7	76	206	small	neutral	infant4	5	4	5	5	4	4.6
sub8	76	206	small	neutral	infant4	5	5	4	4	5	4.6
sub9	76	206	small	neutral	infant4	4	4	4	4	4	4
sub10	76	206	small	neutral	infant4	3	3	4	3	4	3.4
sub11	76	206	small	neutral	infant4	5	5	5	5	5	5
sub12	76	206	small	neutral	infant4	5	5	6	6	6	5.6
sub13	76	206	small	neutral	infant4	5	6	6	6	6	5.8
sub14	76	206	small	neutral	infant4	5	4	4	5	4	4.4
sub15	76	206	small	neutral	infant4	4	2	2	2	4	2.8
sub16	76	206	small	neutral	infant4	7	7	7	7	6	6.8
sub17	76	206	small	neutral	infant4	4	4	4	4	4	4
sub18	76	206	small	neutral	infant4	3	4	4	5	4	4
sub19	76	206	small	neutral	infant4	4	6	4	4	5	4.6
sub20	76	206	small	neutral	infant4	5	7	6	7	7	6.4
sub21	76	206	small	neutral	infant4	5	5	6	6	6	5.6
sub22	76	206	small	neutral	infant4	5	6	7	7	7	6.4
sub23	76	206	small	neutral	infant4	2	4	4	4	4	3.6
sub24	76	206	small	neutral	infant4	5	4	5	5	6	5
sub1	77	206	medium	neutral	infant4	6	1	4	4	5	4
sub2	77	206	medium	neutral	infant4	5	6	4	5	5	5
sub3	77	206	medium	neutral	infant4	2	4	3	3	3	3
sub4	77	206	medium	neutral	infant4	2	4	3	3	3	3
sub5	77	206	medium	neutral	infant4	2	4	3	3	3	3
sub6	77	206	medium	neutral	infant4	5	5	5	5	5	5
sub7	77	206	medium	neutral	infant4	5	4	5	5	5	4.8
sub8	77	206	medium	neutral	infant4	6	5	5	4	5	5
sub9	77	206	medium	neutral	infant4	5	3	4	4	4	4
sub10	77	206	medium	neutral	infant4	3	4	4	3	4	3.6
sub11	77	206	medium	neutral	infant4	5	5	5	5	5	5
sub12	77	206	medium	neutral	infant4	6	7	7	7	7	6.8
sub13	77	206	medium	neutral	infant4	6	7	7	7	5	6.4
sub14	77	206	medium	neutral	infant4	5	6	6	6	5	5.6
sub15	77	206	medium	neutral	infant4	4	3	4	2	2	3
sub16	77	206	medium	neutral	infant4	7	7	7	7	7	7
sub17	77	206	medium	neutral	infant4	4	4	4	4	4	4
sub18	77	206	medium	neutral	infant4	4	6	4	4	3	4.2
sub19	77	206	medium	neutral	infant4	4	4	6	5	4	4.6
sub20	77	206	medium	neutral	infant4	5	6	7	7	7	6.4
sub21	77	206	medium	neutral	infant4	6	5	6	6	6	5.8
sub22	77	206	medium	neutral	infant4	7	7	7	7	7	7
sub23	77	206	medium	neutral	infant4	5	3	6	6	6	5.2
sub24	77	206	medium	neutral	infant4	5	6	5	6	7	5.8
sub1	78	206	large	neutral	infant4	2	4	4	4	1	3
sub2	78	206	large	neutral	infant4	6	5	6	5	5	5.4
sub3	78	206	large	neutral	infant4	3	5	2	4	3	3.4
sub4	78	206	large	neutral	infant4	3	5	2	4	3	3.4
sub5	78	206	large	neutral	infant4	3	5	2	4	3	3.4
sub6	78	206	large	neutral	infant4	5	6	5	5	6	5.4
sub7	78	206	large	neutral	infant4	6	4	5	4	4	4.6
sub8	78	206	large	neutral	infant4	5	4	4	5	5	4.6
sub9	78	206	large	neutral	infant4	4	4	4	4	4	4
sub10	78	206	large	neutral	infant4	5	4	3	4	4	4
sub11	78	206	large	neutral	infant4	5	5	5	5	5	5
sub12	78	206	large	neutral	infant4	7	7	7	7	7	7
sub13	78	206	large	neutral	infant4	5	5	4	3	3	4
sub14	78	206	large	neutral	infant4	6	6	2	6	5	5
sub15	78	206	large	neutral	infant4	3	3	1	2	2	2.2
sub16	78	206	large	neutral	infant4	7	7	7	7	7	7
sub17	78	206	large	neutral	infant4	4	4	4	4	4	4
sub18	78	206	large	neutral	infant4	5	6	5	1	3	4
sub19	78	206	large	neutral	infant4	4	4	5	5	4	4.4
sub20	78	206	large	neutral	infant4	5	7	7	7	7	6.6
sub21	78	206	large	neutral	infant4	7	7	6	6	6	6.4
sub22	78	206	large	neutral	infant4	7	7	7	7	7	7
sub23	78	206	large	neutral	infant4	3	6	5	6	3	4.6
sub24	78	206	large	neutral	infant4	6	7	7	7	5	6.4
sub1	73	205	small	positive	infant4	3	4	4	5	7	4.6
sub2	73	205	small	positive	infant4	7	7	5	7	7	6.6
sub3	73	205	small	positive	infant4	7	7	6	6	7	6.6
sub4	73	205	small	positive	infant4	7	7	6	6	7	6.6
sub5	73	205	small	positive	infant4	7	7	6	6	7	6.6
sub6	73	205	small	positive	infant4	6	6	5	5	5	5.4
sub7	73	205	small	positive	infant4	6	6	6	5	6	5.8
sub8	73	205	small	positive	infant4	7	6	6	5	3	5.4
sub9	73	205	small	positive	infant4	6	6	5	5	5	5.4
sub10	73	205	small	positive	infant4	6	7	7	7	7	6.8
sub11	73	205	small	positive	infant4	5	5	5	5	5	5
sub12	73	205	small	positive	infant4	5	4	4	5	7	5
sub13	73	205	small	positive	infant4	7	6	6	7	6	6.4
sub14	73	205	small	positive	infant4	6	6	5	6	6	5.8
sub15	73	205	small	positive	infant4	5	2	4	2	3	3.2
sub16	73	205	small	positive	infant4	6	6	7	5	6	6
sub17	73	205	small	positive	infant4	6	6	6	7	5	6
sub18	73	205	small	positive	infant4	4	6	6	5	5	5.2
sub19	73	205	small	positive	infant4	7	7	7	6	7	6.8
sub20	73	205	small	positive	infant4	7	7	6	7	7	6.8
sub21	73	205	small	positive	infant4	5	4	6	6	6	5.4
sub22	73	205	small	positive	infant4	7	7	7	7	7	7
sub23	73	205	small	positive	infant4	5	5	4	6	6	5.2
sub24	73	205	small	positive	infant4	6	5	5	5	6	5.4
sub1	74	205	medium	positive	infant4	5	4	3	6	7	5
sub2	74	205	medium	positive	infant4	7	7	7	7	7	7
sub3	74	205	medium	positive	infant4	6	7	7	6	7	6.6
sub4	74	205	medium	positive	infant4	6	7	7	6	7	6.6
sub5	74	205	medium	positive	infant4	6	7	7	6	7	6.6
sub6	74	205	medium	positive	infant4	7	6	6	6	6	6.2
sub7	74	205	medium	positive	infant4	7	7	6	6	6	6.4
sub8	74	205	medium	positive	infant4	6	6	6	6	6	6
sub9	74	205	medium	positive	infant4	7	7	6	6	6	6.4
sub10	74	205	medium	positive	infant4	6	7	7	7	7	6.8
sub11	74	205	medium	positive	infant4	6	6	5	5	5	5.4
sub12	74	205	medium	positive	infant4	7	7	6	7	7	6.8
sub13	74	205	medium	positive	infant4	7	6	6	6	6	6.2
sub14	74	205	medium	positive	infant4	6	5	3	5	7	5.2
sub15	74	205	medium	positive	infant4	5	2	4	3	3	3.4
sub16	74	205	medium	positive	infant4	6	6	6	7	6	6.2
sub17	74	205	medium	positive	infant4	7	6	7	6	7	6.6
sub18	74	205	medium	positive	infant4	7	4	6	5	6	5.6
sub19	74	205	medium	positive	infant4	7	7	7	7	6	6.8
sub20	74	205	medium	positive	infant4	7	7	7	7	7	7
sub21	74	205	medium	positive	infant4	7	6	6	7	7	6.6
sub22	74	205	medium	positive	infant4	7	7	7	7	7	7
sub23	74	205	medium	positive	infant4	5	7	6	6	2	5.2
sub24	74	205	medium	positive	infant4	6	6	6	6	7	6.2
sub1	75	205	large	positive	infant4	1	6	1	4	5	3.4
sub2	75	205	large	positive	infant4	7	5	7	7	7	6.6
sub3	75	205	large	positive	infant4	7	7	7	7	6	6.8
sub4	75	205	large	positive	infant4	7	7	7	7	6	6.8
sub5	75	205	large	positive	infant4	7	7	7	7	6	6.8
sub6	75	205	large	positive	infant4	7	7	7	6	6	6.6
sub7	75	205	large	positive	infant4	6	5	6	5	6	5.6
sub8	75	205	large	positive	infant4	6	6	6	6	5	5.8
sub9	75	205	large	positive	infant4	6	6	6	7	7	6.4
sub10	75	205	large	positive	infant4	7	6	7	7	7	6.8
sub11	75	205	large	positive	infant4	6	5	5	6	6	5.6
sub12	75	205	large	positive	infant4	7	7	7	7	7	7
sub13	75	205	large	positive	infant4	6	6	7	6	6	6.2
sub14	75	205	large	positive	infant4	6	5	6	5	6	5.6
sub15	75	205	large	positive	infant4	6	1	2	2	3	2.8
sub16	75	205	large	positive	infant4	7	6	7	7	6	6.6
sub17	75	205	large	positive	infant4	7	6	5	6	6	6
sub18	75	205	large	positive	infant4	6	6	6	6	3	5.4
sub19	75	205	large	positive	infant4	7	7	7	6	7	6.8
sub20	75	205	large	positive	infant4	7	7	7	7	7	7
sub21	75	205	large	positive	infant4	6	5	5	7	6	5.8
sub22	75	205	large	positive	infant4	6	7	7	7	7	6.8
sub23	75	205	large	positive	infant4	7	7	6	6	6	6.4
sub24	75	205	large	positive	infant4	6	7	7	7	7	6.8
sub1	88	216	small	negative	infant5	3	4	5	5	6	4.6
sub2	88	216	small	negative	infant5	3	3	3	3	3	3
sub3	88	216	small	negative	infant5	5	5	5	5	7	5.4
sub4	88	216	small	negative	infant5	5	5	5	5	7	5.4
sub5	88	216	small	negative	infant5	5	5	5	5	7	5.4
sub6	88	216	small	negative	infant5	3	3	3	3	3	3
sub7	88	216	small	negative	infant5	5	4	5	4	4	4.4
sub8	88	216	small	negative	infant5	4	5	4	4	5	4.4
sub9	88	216	small	negative	infant5	3	3	3	2	2	2.6
sub10	88	216	small	negative	infant5	2	2	2	3	2	2.2
sub11	88	216	small	negative	infant5	5	5	5	4	5	4.8
sub12	88	216	small	negative	infant5	3	3	2	3	5	3.2
sub13	88	216	small	negative	infant5	3	2	2	3	3	2.6
sub14	88	216	small	negative	infant5	5	5	5	5	5	5
sub15	88	216	small	negative	infant5	3	2	3	5	4	3.4
sub16	88	216	small	negative	infant5	2	3	5	5	3	3.6
sub17	88	216	small	negative	infant5	2	2	2	3	3	2.4
sub18	88	216	small	negative	infant5	1	1	1	1	3	1.4
sub19	88	216	small	negative	infant5	2	2	2	2	2	2
sub20	88	216	small	negative	infant5	2	3	3	4	3	3
sub21	88	216	small	negative	infant5	5	6	6	5	6	5.6
sub22	88	216	small	negative	infant5	4	5	5	5	5	4.8
sub23	88	216	small	negative	infant5	4	2	3	5	3	3.4
sub24	88	216	small	negative	infant5	3	4	3	3	3	3.2
sub1	89	216	medium	negative	infant5	5	3	4	4	3	3.8
sub2	89	216	medium	negative	infant5	3	3	3	3	3	3
sub3	89	216	medium	negative	infant5	3	3	4	5	4	3.8
sub4	89	216	medium	negative	infant5	3	3	4	5	4	3.8
sub5	89	216	medium	negative	infant5	3	3	4	5	4	3.8
sub6	89	216	medium	negative	infant5	3	3	3	3	3	3
sub7	89	216	medium	negative	infant5	4	5	4	4	3	4
sub8	89	216	medium	negative	infant5	4	5	5	5	6	5
sub9	89	216	medium	negative	infant5	3	3	3	3	3	3
sub10	89	216	medium	negative	infant5	3	3	3	1	3	2.6
sub11	89	216	medium	negative	infant5	4	5	4	4	4	4.2
sub12	89	216	medium	negative	infant5	4	3	3	4	4	3.6
sub13	89	216	medium	negative	infant5	3	4	3	3	2	3
sub14	89	216	medium	negative	infant5	3	5	5	4	5	4.4
sub15	89	216	medium	negative	infant5	3	2	3	3	2	2.6
sub16	89	216	medium	negative	infant5	2	2	3	2	6	3
sub17	89	216	medium	negative	infant5	1	2	3	3	6	3
sub18	89	216	medium	negative	infant5	1	1	1	3	1	1.4
sub19	89	216	medium	negative	infant5	1	1	2	2	2	1.6
sub20	89	216	medium	negative	infant5	2	3	2	3	3	2.6
sub21	89	216	medium	negative	infant5	5	4	3	4	4	4
sub22	89	216	medium	negative	infant5	4	5	5	5	5	4.8
sub23	89	216	medium	negative	infant5	4	3	2	3	6	3.6
sub24	89	216	medium	negative	infant5	3	2	3	3	3	2.8
sub1	90	216	large	negative	infant5	1	1	3	4	3	2.4
sub2	90	216	large	negative	infant5	3	5	3	3	3	3.4
sub3	90	216	large	negative	infant5	3	4	5	5	5	4.4
sub4	90	216	large	negative	infant5	3	4	5	5	5	4.4
sub5	90	216	large	negative	infant5	3	4	5	5	5	4.4
sub6	90	216	large	negative	infant5	3	2	2	3	3	2.6
[truncated: 162 more rows]

## Sheet: analysis data of Exp.2
Analysis Data of Experiment 2
Stimulus Types	Infant									Adults
Facial Expression	Negative			Neutral			Positive			Negative			Neutral			Positive
Eye Size	small	medium	large	small	medium	large	small	medium	large	small	medium	large	small	medium	large	small	medium	large
sub1	4.48	3.92	3.64	4.04	3.28	2.64	4.52	3.72	3.28	1.08	1.08	1.12	1	1.12	1.2	1	1.12	1
sub2	3.04	3.12	3.12	4.8	4.88	5.04	6.24	6.56	6.4	3.24	3.12	3.2	4	3.96	3.96	4.92	4.84	4.8
sub3	3.2	3.04	3.28	3.08	3.64	3.96	6.16	6.12	6.36	2.2	2.04	2.12	1.64	1.72	1.48	5.76	5.8	5.8
sub4	3.2	3.04	3.28	3.08	3.64	3.96	6.16	6.12	6.36	2.2	2.04	2.12	1.64	1.72	1.48	5.76	5.8	5.8
sub5	3.2	3.04	3.28	3.08	3.64	3.96	6.16	6.12	6.36	2.2	2.04	2.12	1.64	1.72	1.48	5.76	5.8	5.8
sub6	3.4	3.6	3.72	4.44	4.56	4.64	5.28	5.6	5.84	3.12	3.24	3.4	4	4	4.04	5.24	5	5.12
sub7	4.48	4.32	4.04	4.36	4.2	3.6	5.68	5.68	4.92	1	1	1	1.12	1.16	1.24	1.88	2	2.12
sub8	4.56	4.64	4.8	4.68	4.84	4.56	5.52	5.64	5.6	1	1.04	1.08	1.92	1.96	1.96	3.04	3.04	3.12
sub9	2.24	2.32	2.48	3.88	4.12	4.08	5.56	6	6	2.64	2.64	2.56	3.92	4	4	5.52	5.68	5.96
sub10	2.08	2.08	2.04	3.64	3.76	3.92	5.76	5.92	5.96	2.44	2.68	2.56	3.2	3.16	3.2	4.2	4.2	4.28
sub11	4.4	4.32	4.4	5.2	5.04	5.28	5.48	5.48	5.56	2.64	2.6	2.8	3.16	3.32	3.28	3.96	3.88	3.8
sub12	3.92	5.32	5.32	4.56	5.52	5.4	4.68	5.88	5.88	2.44	3.52	4	2.48	3.72	4.28	2.64	3.84	4.32
sub13	2.48	2.52	2.24	4.68	4.76	2.72	5.44	6.04	4.72	2.4	2.28	2.28	3.92	3.92	3.52	5.6	5.88	5.92
sub14	4.44	4.64	4.64	5	5.16	5.16	5.72	5.6	5.6	2.52	2.6	2.52	2.64	2.72	3.24	3.36	3.2	3.48
sub15	2.56	2.48	2.44	2.8	2.68	1.88	2.92	3.24	2.44	1.76	1.52	1.28	3.16	3.44	3.16	2.88	3.36	2.64
sub16	3.6	3.52	3.76	5.84	5.84	6.28	5.92	6	6.28	1.04	1.44	1.4	2.08	2.12	2.24	3	3.16	3.32
sub17	2.28	2.48	2.16	3.8	3.84	3.8	5.48	5.76	5.68	2.56	2.64	2.64	3.88	3.88	3.92	5.32	5.36	5.4
sub18	1.52	1.56	1.88	3.56	3.8	4.16	4.4	4.92	4.92	2.2	2.6	2.6	4	4.08	4.16	4.52	4.56	4.56
sub19	1.48	1.4	1.8	4.48	4.48	4.56	6.6	6.6	6.76	1.4	1.6	1.72	3.84	3.68	3.92	6.56	6.56	6.68
sub20	3.88	4.04	4.36	4.8	5.4	5.08	5.2	6	5.48	1.8	2.2	2.56	2.96	3.6	4.36	4.32	5	5.2
sub21	4.4	3.76	4.36	5.44	5.76	5.6	5.24	5.56	5.28	1.52	2	2	2.2	2.68	2.44	2.44	3.04	3.12
sub22	5.08	4.96	4.96	5.76	6.08	5.68	6.32	6.2	5.8	2.36	2.88	3.28	3.16	4.28	4.64	3.96	4.52	4.52
sub23	3.76	4.36	4.4	2.88	3.84	3.4	3.44	4.24	3.68	3.44	3.88	3.72	3.52	4.2	4.76	3.88	4.88	4.84
sub24	3.2	3.12	3.08	4.64	5.12	5.12	5.32	5.72	5.76	3.72	4.16	4.12	4.24	4.88	4.88	4.72	4.96	5.32
